# Supplementary material for: Hyper-truncated Asn355- and Asn391-glycans modulate the activity of neutrophil granule myeloperoxidase
Source: J Biol Chem. 2020 Dec 10;296:100144. doi: 10.1074/jbc.RA120.016342 (PMC7857493; doi:10.1074/jbc.RA120.016342)
Supplement: Supplementary file 3 — Tables S1–S13 [file mmc3.xlsx]

## Sheet: Table S1
Supplementary Table S1
N-glycome profile of nMPO. *See Figure 1B and Supplementary Data S1 for structures and supporting PGC-LC CID-MS/MS (-) spectral evidence of all reported N-glycans.
HexNAc, N-acetylhexosamine (GlcNAc); Hex, hexose (Man, M, Gal, G); dHex, deoxyhexose (Fuc, F), Phos, phosphate; NeuAc, N-acetlyneuraminic acid (S); Antenna (A); Topological and linkage isomers (isobaric) are denoted with a, b, c…..
									Retention time (min)			AUC (sum of all observed precursor charge states)				Relative abundance (%) (Replicate 1-3)
Glycan #	Glycan name used in paper	Generic monosaccharide composition	Observed m/z (main species)	Observed M-H- (Da)	Theoretical M-H- (Da)	Delta mass (Da)	Main precursor charge (z)	CID-MS/MS evidence*	Replicate 1	Replicate 2	Replicate 3	Replicate 1	Replicate 2	Replicate 3	Mean AUC (Replicate 1-3)	Mean	SD
1	GlcNAc2F	HexNAc2_dHex1	571.24	571.24	571.23	0.01	1-	Yes	17.87	17.92	17.77	428273	248550	332286	336370	0.388051	0.1
2	M1	Hex1_HexNAc2	587.3	587.3	587.23	0.07	1-	Yes	16.97	16.99	16.92	672791	412898	507503	531064	0.61266	0.15
3	M1F	Hex1_HexNAc2_dHex1	733.36	733.36	733.28	0.08	1-	Yes	21.2	21.22	21.02	1331159	902122	1002722	1.07867e+06	1.2444	0.26
4	M2	Hex2_HexNAc2	749.36	749.36	749.28	0.08	1-	Yes	18.43	18.45	18.31	4830428	3295350	3738298	3954692	4.56231	0.91
5a	M2Fa	Hex2_HexNAc2_dHex1	895.46	895.46	895.34	0.12	1-	Yes	24.36	24.44	24.27	16747708	12332355	13553612	14211225	16.3947	2.62
5b	M2Fb	Hex2_HexNAc2_dHex1	895.46	895.46	895.34	0.12	1-	Yes	26.5	26.45	26.41	11244	1542	44799	19195	0.0221442	0.03
6	M3	Hex3_HexNAc2	911.44	911.44	911.33	0.11	1-	Yes	22.94	22.99	22.8	5733194	4496017	5104503	5111238	5.89656	0.71
7	M3F	Hex3_HexNAc2_dHex1	1057.54	1057.54	1057.39	0.15	1-	Yes	31.24	31.2	30.93	10328784	9119270	9266234	9.57143e+06	11.042	0.76
8a	M4a	Hex4_HexNAc2	1073.5	1073.5	1073.38	0.12	1-	Yes	18.35	18.38	18.23	1695254	1341995	1590181	1.54248e+06	1.77947	0.21
8b	M4b	Hex4_HexNAc2	1073.5	1073.5	1073.38	0.12	1-	Yes	21.43	21.45	21.25	2514658	2180280	2437346	2377428	2.74271	0.2
9	M4F	Hex4_HexNAc2_dHex1	1219.44	1219.44	1219.44	0	1-	Yes	28.52	28.52	28.52	2087953	2175983	2017894	2.09394e+06	2.41567	0.09
10	M5	Hex5_HexNAc2	617.22	1235.44	1235.44	0	2-	Yes	18.19	18.15	18	891136	1000711	1000131	963993	1.11211	0.07
11a	M5Fa	Hex5_HexNAc2_dHex1	1381.62	1381.62	1381.49	0.13	1-	Yes	30.53	30.43	30.31	417749	446562	460778	441696	0.509561	0.03
11b	M5Fb	Hex5_HexNAc2_dHex1	1381.62	1381.62	1381.49	0.13	1-	Yes	33.38	33.28	33.17	283227	291439	288776	287814	0.332035	0
12	M6	Hex6_HexNAc1	698.36	1397.72	1397.49	0.23	2-	Yes	20.8	20.76	20.63	25421827	27809189	30830071	2.80204e+07	32.3256	3.11
13	M7	Hex7_HexNAc2	779.38	1559.76	1559.54	0.22	2-	Yes	20.96	20.99	20.79	2728611	3851581	4223033	3601075	4.15436	0.89
14a	M6P1a	Hex6_GlcNAc2_Phos1(1)	738.23	1477.46	1477.46	0	2-	Yes	17.38	17.8	17.61	208030	118844	228299	185058	0.213491	0.07
14b	M6P1b	Hex6_GlcNAc2_Phos1(2)	738.23	1477.46	1477.46	0	2-	Yes	18.23	18.75	18.53	185503	59505	275590	173533	0.200195	0.12
15	M7P1	Hex7_GlcNAc2_Phos1	819.32	1639.64	1639.51	0.13	2-	Yes	18.03	17.84	17.61	768344	333923	807558	636608	0.73442	0.3
16	FA1	Hex3_HexNAc3_dHex1	1260.6	1260.6	1260.47	0.13	1-	Yes	33.85	33.81	33.71	2559379	2278076	2317029	2384828	2.75125	0.18
17	FA2	Hex3_HexNAc4_dHex1	731.28	1463.56	1463.55	0.01	2-	Yes	26.18	26.21	26.05	489702	519070	550039	519604	0.599438	0.03
18	A1G1S1	Hex4_HexNAc3_NeuAc1	783.28	1567.56	1567.56	0	2-	Yes	22.62	22.45	22.1	301683	317896	346243	321941	0.371405	0.03
19a	FA1G1S1a	Hex4_HexNAc3_dHex1_NeuAc1(1)	856.31	1713.62	1713.62	0	2-	Yes	28.24	27.9	27.67	2976691	3714371	3803231	3.4981e+06	4.03556	0.52
19b	FA1G1S1b	Hex4_HexNAc3_dHex1_NeuAc1(2)	856.31	1713.62	1713.62	0	2-	Yes	35.65	35.65	35.6	250017	257895	2544769	1.01756e+06	1.1739	1.52
19c	FA1G1S1c	Hex4_HexNAc3_dHex1_NeuAc1(3)	856.31	1713.62	1713.62	0	2-	Yes	43.85	43.86	43.7	74896	78521	730256	294558	0.339815	0.43
20a	FA2G1S1a	Hex4_HexNAc4_dHex1_NeuAc1(1)	957.85	1916.7	1916.7	0	2-	Yes	29.58	29.28	29.07	1977582	2776783	2785778	2513381	2.89955	0.53
20b	FA2G1S1b	Hex4_HexNAc4_dHex1_NeuAc1(2)	957.85	1916.7	1916.7	0	2-	Yes	37.38	37.38	37.38	12578	13748	10257	12194.3	0.0140679	0
21	FA2G2S1	Hex5_HexNAc4_dHex1_NeuAc1	1038.88	2078.76	2078.75	0.01	2-	Yes	31.64	31.28	31.08	185232	334225	289915	269791	0.311243	0.09
22a	FA2G2S2a	Hex5_HexNAc4_dHex1_NeuAc2(1)	1184.52	2370.04	2369.84	0.2	2-	Yes	31.64	30.97	30.69	57657	214464	154203	142108	0.163942	0.09
22b	FA2G2S2b	Hex5_HexNAc4_dHex1_NeuAc2(2)	1184.52	2370.04	2369.84	0.2	2-	Yes	39.94	39.34	39.13	125729	256563	224013	202102	0.233154	0.08
23	F2A2G2S1	Hex5_HexNAc4_dHex2_NeuAc1	1111.91	2224.82	2224.82	0	2-	Yes	30.45	30.05	29.84	196436	526241	380466	367714	0.424212	0.19
												86493455	81705969	91845813	8.66817e+07	100

## Sheet: Table S2
Supplementary Table S2																						Supplementary Table S7A						Supplementary Table S7B
Site-specific N-glycoprofiling of nMPO. The weighted relative abundance was calculated specifically for the glycoforms at Asn355 which were identified as two peptide variants. See also Figure 1D for the glycoform distribution at each site, Supplementary Figure S3 for examples of annotated HCD-MS/MS (+) spectra of key MPO N-glycopeptides from each site and Supplementary Data S3A-E for HCD-MS/MS (+…																						Site-specific N-Glycan processing via the truncation pathway of nMPO						Beta1,2-GlcNAc and alpha1,3-Man removal efficiency at each N-glycan site of nMPO
																						Asn323
Asn323				Retention time (min)				AUC (sum of all observed precursor charge states)			Relative abundance (%) (Replicate 1-3)											β1,2-GlcNAc removal							Asn323		Asn483		Asn729				Asn323		Asn483		Asn729
Peptide	Glycan	Observed precursor charge (z)	Observed precursor m/z	Replicate 1	Replicate 2	Replicate 3	Identified glycopeptide	Replicate 1	Replicate 2	Replicate 3	Replicate 1	Replicate 2	Replicate 3	Mean	SD							Replicate 1	Replicate 2	Replicate 3	Mean (Replicate 1-3)	SD			Mean	SD	Mean	SD	Mean	SD			Average	SD	Average	SD	Average	SD						Glycan identifier	Glycan composition
N323: SCPACPGSNITIR	None	2	716.84	43.02	41.55	41.97	N323: SCPACPGSNITIR_No Glycan	503434000	841939000	922977000	0.559156	0.590284	1.00889	0.719444	0.251151							1	1	1	1	0		Degree of β1,2-GlcNAc removal	1	0	0.722532	0.0237375	1	0		Degree of α1,3-Man removal	0.733591	0.100339	0.0307252	0.00254097	0.968587	0.0102237						None	No Glycan
N323: SCPACPGSNITIR	HexNAc(1)	2	818.38	41.39	39.54	40.14	N323: SCPACPGSNITIR_HexNAc(1)	14291000000	16920400000	15639400000	15.8728	11.8629	17.0952	14.9436	2.7371							α1,3-Man removal																										H1	HexNAc(1)
N323: SCPACPGSNITIR	HexNAc(1)Fuc(1)	2	891.41	41.58	40.43	40.88	N323: SCPACPGSNITIR_HexNAc(1)Fuc(1)	4057520000	10122900000	6570860000	4.50663	7.09717	7.1825	6.2621	1.52088							Replicate 1	Replicate 2	Replicate 3	Mean (Replicate 1-3)	SD		T-test (unpaired, two-tailed)	Asn483 vs Asn729	3.4886e-05						T-test (unpaired, two-tailed)	Asn483 vs Asn729	1.06455e-08										H1F	HexNAc(1)Fuc(1)
N323: SCPACPGSNITIR	HexNAc(2)	2	919.92	41.61	40.38	40.95	N323: SCPACPGSNITIR_HexNAc(2)	859529000	1264330000	1061970000	0.954666	0.886422	1.16082	1.00064	0.142859							0.60823	0.778772	0.785099	0.733591	0.100339			Asn483 vs Asn323	3.4886e-05							Asn323 vs Asn729	0.0138568										H2	HexNAc(2)
N323: SCPACPGSNITIR	HexNAc(2)Fuc(1)	2	992.95	42.56	41.37	41.65	N323: SCPACPGSNITIR_HexNAc(2)Fuc(1)	1314980000	2190650000	1835450000	1.46053	1.53587	2.0063	1.66756	0.295762																																	H2F	HexNAc(2)Fuc(1)
N323: SCPACPGSNITIR	HexNAc(2)Hex(1)	2	1000.94	41.43	39.55	39.96	N323: SCPACPGSNITIR_HexNAc(2)Hex(1)	725596000	280866000	547360000	0.805908	0.196915	0.59831	0.533711	0.309593							Asn483																										M1	HexNAc(2)Hex(1)
N323: SCPACPGSNITIR	HexNAc(2)Hex(1)Fuc(1)	2;3	1073.97;716.32	40.96;42.08	40.09;40.83	40.31;41.29	N323: SCPACPGSNITIR_HexNAc(2)Hex(1)Fuc(1)	377061000	518498000	365836000	0.418796	0.363519	0.399889	0.394068	0.0280944							β1,2-GlcNAc removal																										M1F	HexNAc(2)Hex(1)Fuc(1)
N323: SCPACPGSNITIR	HexNAc(2)Hex(2)	2;3	1081.97;721.65	40.62;40.65	38.97;39	39.34	N323: SCPACPGSNITIR_HexNAc(2)Hex(2)	7347580000	9239410000	6125500000	8.16084	6.47775	6.69568	7.11143	0.915331							Replicate 1	Replicate 2	Replicate 3	Mean (Replicate 1-3)	SD																						M2	HexNAc(2)Hex(2)
N323: SCPACPGSNITIR	HexNAc(2)Hex(2)Fuc(1)	2;3	1155;770.33	40.79;40.88	39.47	39.54;39.61	N323: SCPACPGSNITIR_HexNAc(2)Hex(2)Fuc(1)	13082800000	37698000000	22683600000	14.5309	26.4301	24.7951	21.9187	6.45005							0.70919	0.707477	0.749421	0.722532	0.0237375																						M2F	HexNAc(2)Hex(2)Fuc(1)
N323: SCPACPGSNITIR	HexNAc(2)Hex(3)	2;3	1163;775.67	40.49	38.78;38.79	39.16	N323: SCPACPGSNITIR_HexNAc(2)Hex(3)	4003490000	5678570000	4233320000	4.44662	3.98125	4.62737	4.35175	0.333346							α1,3-Man removal																										M3	HexNAc(2)Hex(3)
N323: SCPACPGSNITIR	HexNAc(2)Hex(3)Fuc(1)	2;3	1236.02;824.35	40.57;40.59	38.97;38.99	39.3;39.31	N323: SCPACPGSNITIR_HexNAc(2)Hex(3)Fuc(1)	12130200000	14354200000	8610240000	13.4728	10.0637	9.41171	10.9828	2.18097							Replicate 1	Replicate 2	Replicate 3	Mean (Replicate 1-3)	SD																						M3F	HexNAc(2)Hex(3)Fuc(1)
N323: SCPACPGSNITIR	HexNAc(2)Hex(4)	2;3	1244.02;829.68	40.4;40.42	38.71;38.73	39.11	N323: SCPACPGSNITIR_HexNAc(2)Hex(4)	4505560000	6859550000	4420160000	5.00426	4.80923	4.8316	4.8817	0.106727							0.0291999	0.0292132	0.0336076	0.0307252	0.00254097																						M4	HexNAc(2)Hex(4)
N323: SCPACPGSNITIR	HexNAc(2)Hex(5)	2;3	1325.05;883.70	40.24;40.25	38.61	38.99;39.01	N323: SCPACPGSNITIR_HexNAc(2)Hex(5)	7450400000	11148800000	6071860000	8.27505	7.81643	6.63705	7.57617	0.845013																																	M4F	HexNAc(2)Hex(4)Fuc(1)
N323: SCPACPGSNITIR	HexNAc(2)Hex(6)	2;3	1406.08;937.72	40	38.41;38.43	38.83;38.85	N323: SCPACPGSNITIR_HexNAc(2)Hex(6)	6674270000	9765910000	5161080000	7.41301	6.84688	5.64149	6.6338	0.904778							Asn729																										M5	HexNAc(2)Hex(5)
N323: SCPACPGSNITIR	HexNAc(2)Hex(7)	2;3	1487.10;991.74	39.69;39.74	38.34	38.76	N323: SCPACPGSNITIR_HexNAc(2)Hex(7)	5220630000	5553260000	2671710000	5.79847	3.89339	2.9204	4.20409	1.46398							β1,2-GlcNAc removal																										M5F	HexNAc(2)Hex(5)Fuc(1)
N323: SCPACPGSNITIR	HexNAc(2)Hex(7)Phos(1)	2;3	1527.10;1018.40	41.49;41.52	40.52;40.62	41.19;41.23	N323: SCPACPGSNITIR_HexNAc(2)Hex(7)Phos(1)	3200240576	4265716224	1988808512	3.55446	2.9907	2.17393	2.90636	0.694115							Replicate 1	Replicate 2	Replicate 3	Mean (Replicate 1-3)	SD																						M6	HexNAc(2)Hex(6)
N323: SCPACPGSNITIR	HexNAc(2)Hex(7)Phos(2)	2;3	1045.07;1567.10	44.33;44.37	44.46;44.54	44.75;44.94	N323: SCPACPGSNITIR_HexNAc(2)Hex(7)Phos(2)	1046780000	1285930000	495081000	1.16264	0.901566	0.541165	0.868458	0.312059							1	1	1	1	0																						M7	HexNAc(2)Hex(7)
N323: SCPACPGSNITIR	HexNAc(2)Hex(8)	2;3	1045.75;1568.13	39.61;39.69	38.25;38.31	38.73	N323: SCPACPGSNITIR_HexNAc(2)Hex(8)	63787100	67698400	29532700	0.0708474	0.0474634	0.0322817	0.0501975	0.0194277							α1,3-Man removal																										M7P1	HexNAc(2)Hex(7)Phos(1)
N323: SCPACPGSNITIR	HexNAc(3)Hex(5)Fuc(1)	3	1000.08	39.7	38.27	38.78	N323: SCPACPGSNITIR_HexNAc(3)Hex(5)Fuc(1)	87980700	105419000	50054000	0.0977188	0.0739093	0.0547132	0.0754471	0.021544							Replicate 1	Replicate 2	Replicate 3	Mean (Replicate 1-3)	SD																						M7P2	HexNAc(2)Hex(7)Phos(2)
N323: SCPACPGSNITIR	HexNAc(3)Hex(4)NeuAc(1)	2;3	1491.11;994.41	40.13;40.15	38.34;39.11	38.16;38.78	N323: SCPACPGSNITIR_HexNAc(3)Hex(4)NeuAc(1)	105220000	94127000	14359500	0.116866	0.0659925	0.0156961	0.066185	0.0505853							0.971858	0.956119	0.975293	0.968587	0.0102237																						M8	HexNAc(2)Hex(8)
N323: SCPACPGSNITIR	HexNAc(3)Hex(4)Fuc(1)NeuAc(1)	2;3	1043.09;1564.14	42.46;42.49	41.4;41.43	41.96;41.98	N323: SCPACPGSNITIR_HexNAc(3)Hex(4)Fuc(1)NeuAc(1)	2718160000	4024200000	1844440000	3.01902	2.82137	2.01613	2.61884	0.531236																																	FA1	HexNAc(3)Hex(3)Fuc(1)
N323: SCPACPGSNITIR	HexNAc(4)Hex(5)Fuc(1)NeuAc(2)	3	1261.84	43.91	43.77	44.25	N323: SCPACPGSNITIR_HexNAc(4)Hex(5)Fuc(1)NeuAc(2)	99639600	113542000	37111200	0.110668	0.0796043	0.0405656	0.0769461	0.0351268																																	A1M2	HexNAc(3)Hex(5)Fuc(1)
N323: SCPACPGSNITIR	HexNAc(4)Hex(4)Fuc(1)NeuAc(1)	3	1110.79	42.24	41.2	41.76	N323: SCPACPGSNITIR_HexNAc(4)Hex(4)Fuc(1)NeuAc(1)	168692000	239005000	103595000	0.187364	0.167567	0.113238	0.156056	0.0383799																																	A1G1S1	HexNAc(3)Hex(4)NeuAc(1)
										Sum	100	100	100	100																																		A1G1S1M1	HexNAc(3)Hex(5)NeuAc(1)
										Early processing (see Supplementary Table S2B)	0.735778	0.7737	0.818708	0.776062	0.0415154																																	A1G1S1M2	HexNAc(3)Hex(6)NeuAc(1)
										Fucosylation (see Supplementary Table S2B)	0.38017	0.489216	0.464891	0.444759	0.0572429																																	FA1G1S1	HexNAc(3)Hex(4)Fuc(1)NeuAc(1)
										Late processing (see Supplementary Table S2B)																																						FA1G1S1M2	HexNAc(3)Hex(6)Fuc(1)NeuAc(1)
										HexNAc(4)Hex(3)Fuc(1)	0	0	0	0	0																																	FA2	HexNAc(4)Hex(3)Fuc(1)
									FA1	HexNAc(3)Hex(3)Fuc(1)	0	0	0	0	0																																	FA2G1S1	HexNAc(4)Hex(4)Fuc(1)NeuAc(1)
									M3F	HexNAc(2)Hex(3)Fuc(1)	13.4728	10.0637	9.41171	10.9828	2.18097																																	FA2G2S1	HexNAc(4)Hex(5)Fuc(1)NeuAc(1)
									M2F	HexNAc(2)Hex(2)Fuc(1)	14.5309	26.4301	24.7951	21.9187	6.45005																																	FA2G2S2	HexNAc(4)Hex(5)Fuc(1)NeuAc(2)
									M1F	HexNAc(2)Hex(1)Fuc(1)	0.418796	0.363519	0.399889	0.394068	0.0280944
									H2F	HexNAc(2)Fuc(1)	1.46053	1.53587	2.0063	1.66756	0.295762
									H1F	HexNAc(1)Fuc(1)	4.50663	7.09717	7.1825	6.2621	1.52088

										Beta1,2-GlcNAc removal (%)	1	1	1	1	0																																		Early N-glycan type processing (Oligomannose->PM/Complex/Hybrid conversion, %, see Table S7 for SD values)
										Alpha1,3-Man removal (%)	0.60823	0.778772	0.785099	0.733591	0.100339
																																																	Core fucosylation (only FUT8 substrates considered, %, see Table S7 for SD values)
Asn355				Retention time (min)				AUC (sum of all observed precursor charge states)			Relative abundance (%) (Replicate 1-3)					Weighted relative abundance (%) (Replicate 1-3)
Peptide	Glycan	Observed precursor charge (z)	Observed precursor m/z	Replicate 1	Replicate 2	Replicate 3	Identified glycopeptide	Replicate 1	Replicate 2	Replicate 3	Replicate 1	Replicate 2	Replicate 3	Mean	SD	Replicate 1	Replicate 2	Replicate 3	Mean	SD
N355: NLRNMSNQLGLLAVNQR with oxidation	None	3	653.02	58.28	56.63	57.03	N355: NLRNMSNQLGLLAVNQR with oxidation_None	616614000	1281620000	879735000	0.162154	0.196972	0.198256	0.185794	0.0204828
N355: NLRNMSNQLGLLAVNQR with oxidation	HexNAc(1)	2;3	1080.56;720.71	54.96;55.53	53.93;54.03	54.15	N355: NLRNMSNQLGLLAVNQR with oxidation_HexNAc(1)	462668000	1321860000	1462070000	0.12167	0.203156	0.329491	0.218106	0.104714
N355: NLRNMSNQLGLLAVNQR with oxidation	HexNAc(2)Hex(1)	3	842.42	50.53	48.87	49.4	N355: NLRNMSNQLGLLAVNQR with oxidation_HexNAc(2)Hex(1)	154023000	256122000	224473000	0.0405042	0.0393633	0.050587	0.0434848	0.00617707
N355: NLRNMSNQLGLLAVNQR with oxidation	HexNAc(2)Hex(2)	3	896.44	55.2	53.49	53.66	N355: NLRNMSNQLGLLAVNQR with oxidation_HexNAc(2)Hex(2)	191892000	301758000	259581000	0.0504628	0.0463771	0.0584989	0.0517796	0.00616729																																		Late N-glycan type processing
N355: NLRNMSNQLGLLAVNQR with oxidation	HexNAc(2)Hex(3)	2;3	1425.18;950.46	54.87;54.9	53.19;53.25	53.46;53.51	N355: NLRNMSNQLGLLAVNQR with oxidation_HexNAc(2)Hex(3)	8331650000	14402200000	11613100000	2.19102	2.21347	2.61712	2.34053	0.239791
N355: NLRNMSNQLGLLAVNQR with oxidation	HexNAc(2)Hex(4)	2;3	1004.47;1506.21	54.57;54.7	52.98;52.99	53.3;53.32	N355: NLRNMSNQLGLLAVNQR with oxidation_HexNAc(2)Hex(4)	16001400000	27814100000	19512400000	4.20797	4.27474	4.3973	4.29333	0.0960235
N355: NLRNMSNQLGLLAVNQR with oxidation	HexNAc(2)Hex(5)	2;3	1058.49;1587.23	53.94;54	52.25;52.4	51.68;51.69	N355: NLRNMSNQLGLLAVNQR with oxidation_HexNAc(2)Hex(5)	146962000000	259441000000	176926000000	38.6474	39.8734	39.8719	39.4642	0.707414																																	FA2	HexNAc(4)Hex(3)Fuc(1)
N355: NLRNMSNQLGLLAVNQR with oxidation	HexNAc(2)Hex(6)	2;3	1112.51;1668.26	52.42;52.53	50.5;50.59	51.23;51.36	N355: NLRNMSNQLGLLAVNQR with oxidation_HexNAc(2)Hex(6)	169530000000	285237000000	190107000000	44.5822	43.838	42.8423	43.7542	0.872939																																	FA1	HexNAc(3)Hex(3)Fuc(1)
N355: NLRNMSNQLGLLAVNQR with oxidation	HexNAc(2)Hex(7)	2;3	1166.53;1749.29	52.26;52.7	50.15;50.16	50.97;51.04	N355: NLRNMSNQLGLLAVNQR with oxidation_HexNAc(2)Hex(7)	36412000000	58248200000	41201000000	9.57545	8.95214	9.28502	9.27087	0.311896																																	M3F	HexNAc(2)Hex(3)Fuc(1)
N355: NLRNMSNQLGLLAVNQR with oxidation	HexNAc(2)Hex(8)	3;4	1220.55;915.66	52.07;52.11	50.09;50.13	50.97;50.99	N355: NLRNMSNQLGLLAVNQR with oxidation_HexNAc(2)Hex(8)	1601840000	2358390000	1550910000	0.421244	0.36246	0.349512	0.377739	0.0382291																																	M2F	HexNAc(2)Hex(2)Fuc(1)
N355: NMSNQLGLLAVNQR with Oxidation	None	2	787.41	55.06	53.26	53.64	N355: NMSNQLGLLAVNQR with Oxidation_None	3270150000	2896520000	3365140000	7.03751	7.84472	11.1103	8.66417	2.1565	0.910824	0.685635	0.895497	0.830652	0.125822																												M1F	HexNAc(2)Hex(1)Fuc(1)
N355: NMSNQLGLLAVNQR with Oxidation	HexNAc(1)	2	888.95	55.53	53.82	53.85	N355: NMSNQLGLLAVNQR with Oxidation_HexNAc(1)	189755000	129622000	76591400	0.408361	0.351059	0.252873	0.337431	0.0786351	0.152889	0.212606	0.324596	0.23003	0.0871698																												H2F	HexNAc(2)Fuc(1)
N355: NMSNQLGLLAVNQR with Oxidation	HexNAc(2)	2	990.49	55.51	53.6	53.82	N355: NMSNQLGLLAVNQR with Oxidation_HexNAc(2)	79755600	46944700	41378600	0.171638	0.127142	0.136615	0.145131	0.0234387	0.0186899	0.00812389	0.00872921	0.0118477	0.0059333																												H1F	HexNAc(1)Fuc(1)
N355: NMSNQLGLLAVNQR with Oxidation	HexNAc(2)Hex(1)	2;3	1071.51;714.68	54.15;54.42	113.36;113.51	114.65;114.79	N355: NMSNQLGLLAVNQR with Oxidation_HexNAc(2)Hex(1)	234998000	224002000	708805000	0.505726	0.606671	2.34018	1.15086	1.03122	0.0911633	0.0756123	0.196884	0.12122	0.0659867
N355: NMSNQLGLLAVNQR with Oxidation	HexNAc(2)Hex(2)	2;3	1152.54;768.7	54.82;55.77	53.15;54.17	53.92;54.21	N355: NMSNQLGLLAVNQR with Oxidation_HexNAc(2)Hex(2)	293641000	272229000	267747000	0.631929	0.737285	0.883988	0.751067	0.126594	0.11378	0.0905235	0.111245	0.105183	0.0127584
N355: NMSNQLGLLAVNQR with Oxidation	HexNAc(2)Hex(3)	2;3	1233.57;822.71	52.76;52.77	50.79;50.85	51.6;51.62	N355: NMSNQLGLLAVNQR with Oxidation_HexNAc(2)Hex(3)	1223350000	774902000	705996000	2.63271	2.09869	2.3309	2.3541	0.267763	2.23912	2.20612	2.59882	2.34802	0.217826																													Beta1,2-GlcNAc removal (%)
N355: NMSNQLGLLAVNQR with Oxidation	HexNAc(2)Hex(4)	2;3	1314.59;876.73	52.44;52.46	50.48;50.56	51.3;51.36	N355: NMSNQLGLLAVNQR with Oxidation_HexNAc(2)Hex(4)	2617050000	2156690000	1660990000	5.63201	5.84102	5.48389	5.65231	0.179428	4.36306	4.37481	4.46673	4.40153	0.0567683																													Alpha1,3-Man removal (%)
N355: NMSNQLGLLAVNQR with Oxidation	HexNAc(2)Hex(5)	2;3	1395.62;930.75	52.19;52.21	50.23	51.06;51.09	N355: NMSNQLGLLAVNQR with Oxidation_HexNAc(2)Hex(5)	13096400000	10762500000	8734440000	28.1841	29.1484	28.8375	28.7233	0.492193	37.508	39.1881	39.167	38.621	0.963967
N355: NMSNQLGLLAVNQR with Oxidation	HexNAc(2)Hex(6)	2;3	1476.65;984.77	51.99;52	50.07;50.11	50.66;50.69	N355: NMSNQLGLLAVNQR with Oxidation_HexNAc(2)Hex(6)	20030800000	15909100000	12290900000	43.1072	43.087	40.5794	42.2579	1.45364	44.4215	43.79	42.6976	43.6364	0.872162
N355: NMSNQLGLLAVNQR with Oxidation	HexNAc(2)Hex(7)	2;3	1038.78;1557.67	51.62;51.64	49.85;49.87	50.43;50.46	N355: NMSNQLGLLAVNQR with Oxidation_HexNAc(2)Hex(7)	5410680000	3641330000	2383070000	11.644	9.86191	7.8679	9.79128	1.88906	9.80073	9.01026	9.19447	9.33515	0.413587
N355: NMSNQLGLLAVNQR with Oxidation	HexNAc(2)Hex(8)	3	1092.8	51.44	49.79	50.31	N355: NMSNQLGLLAVNQR with Oxidation_HexNAc(2)Hex(8)	20834400	109321000	53462100	0.0448366	0.296077	0.176509	0.172474	0.125669	0.380256	0.358218	0.338458	0.358977	0.0209096
															Sum	100	100	100	100
															Processing (see Table S2B)	0.0704284	0.070159	0.0777665	0.0727846	0.00431649
															Fucosylation (see Table S2B)	0	0	0	0	0
Asn391				Retention time (min)				AUC (sum of all observed precursor charge states)			Relative abundance (%) (Replicate 1-3)
Peptide	Glycan	Observed precursor charge (z)	Observed precursor m/z	Replicate 1	Replicate 2	Replicate 3	Identified glycopeptide	Replicate 1	Replicate 2	Replicate 3	Replicate 1	Replicate 2	Replicate 3	Mean	SD
N391: ALLPFDNLHDDPCLLTNR	None	2;3	1062.53;708.69	81.38	79.17;79.19	79.59;79.6	N391: ALLPFDNLHDDPCLLTNR_None	2402930000	3657940000	4159620000	0.556964	0.483407	0.933767	0.658046	0.241597
N391: ALLPFDNLHDDPCLLTNR	HexNAc(1)	2;3	1164.07;776.38	80.04	76.85;76.88	77.14;77.18	N391: ALLPFDNLHDDPCLLTNR_HexNAc(1)	1368940000	1873070000	2092620000	0.3173	0.247532	0.469759	0.344864	0.113649
N391: ALLPFDNLHDDPCLLTNR	HexNAc(2)	3	844.08	79.47	76.03	76.34	N391: ALLPFDNLHDDPCLLTNR_HexNAc(2)	498083000	794577000	529231000	0.115448	0.105006	0.118804	0.113086	0.00719602
N391: ALLPFDNLHDDPCLLTNR	HexNAc(2)Hex(1)	3	898.09	75.98	75.72	76.18	N391: ALLPFDNLHDDPCLLTNR_HexNAc(2)Hex(1)	212089000	200494000	117919000	0.0491591	0.0264959	0.0264709	0.034042	0.0130918
N391: ALLPFDNLHDDPCLLTNR	HexNAc(2)Hex(2)	2;3	1427.66;952.11	78.21;78.32	75.53;75.55	76.07;76.08	N391: ALLPFDNLHDDPCLLTNR_HexNAc(2)Hex(2)	12075600000	16180400000	11127500000	2.79895	2.13829	2.49794	2.47839	0.330763
N391: ALLPFDNLHDDPCLLTNR	HexNAc(2)Hex(3)	2;3	1006.13;1508.69	76.93;77.05	74.48;74.92	75.13;75.4	N391: ALLPFDNLHDDPCLLTNR_HexNAc(2)Hex(3)	106834000000	264595000000	146112000000	24.7625	34.967	32.7998	30.8431	5.37625
N391: ALLPFDNLHDDPCLLTNR	HexNAc(2)Hex(3)Fuc(1)	3	1054.82	76.5	74.11	74.59	N391: ALLPFDNLHDDPCLLTNR_HexNAc(2)Hex(3)Fuc(1)	627133000	825624000	539796000	0.14536	0.109109	0.121175	0.125215	0.0184603
N391: ALLPFDNLHDDPCLLTNR	HexNAc(2)Hex(4)	2;3	1060.15;1589.72	76.34;76.37	73.72;73.87	74.24;74.41	N391: ALLPFDNLHDDPCLLTNR_HexNAc(2)Hex(4)	40387500000	92328100000	68443300000	9.36123	12.2014	15.3644	12.309	3.00304
N391: ALLPFDNLHDDPCLLTNR	HexNAc(2)Hex(5)	2;3	1114.16;1670.74	75.63;75.8	73.01	73.42;73.43	N391: ALLPFDNLHDDPCLLTNR_HexNAc(2)Hex(5)	98749700000	181523000000	62362900000	22.8887	23.9888	13.9995	20.2923	5.47747
N391: ALLPFDNLHDDPCLLTNR	HexNAc(2)Hex(6)	2;3	1168.18;1751.77	74.48	71.69;71.71	72.93;73.01	N391: ALLPFDNLHDDPCLLTNR_HexNAc(2)Hex(6)	159915000000	185233000000	145255000000	37.0659	24.4791	32.6074	31.3841	6.38197
N391: ALLPFDNLHDDPCLLTNR	HexNAc(2)Hex(7)	3;4	1222.2;916.9	74.02;74.03	71.59;71.61	72.09;72.11	N391: ALLPFDNLHDDPCLLTNR_HexNAc(2)Hex(7)	1018480000	1958760000	1232850000	0.236069	0.258856	0.276755	0.257226	0.0203919
N391: ALLPFDNLHDDPCLLTNR	HexNAc(2)Hex(8)	3	1276.22	74	74.4	72.11	N391: ALLPFDNLHDDPCLLTNR_HexNAc(2)Hex(8)	28531700	5692230	29388000	0.00661323	0.000752245	0.00659713	0.0046542	0.0033792
N391: ALLPFDNLHDDPCLLTNR	HexNAc(3)Hex(4)NeuAc(1)	3;4	1224.87;918.91	78.24;78.26	76.02;76.18	76.59	N391: ALLPFDNLHDDPCLLTNR_HexNAc(3)Hex(4)NeuAc(1)	4363560000	4393320000	1940950000	1.01141	0.58059	0.435712	0.675903	0.29945
N391: ALLPFDNLHDDPCLLTNR	HexNAc(3)Hex(5)NeuAc(1)	3;4	1278.89;959.42	78.02;78.04	75.62;75.65	76.15;76.2	N391: ALLPFDNLHDDPCLLTNR_HexNAc(3)Hex(5)NeuAc(1)	1590470000	1547190000	850613000	0.368647	0.204466	0.190949	0.254687	0.0989235
N391: ALLPFDNLHDDPCLLTNR	HexNAc(3)Hex(6)NeuAc(1)	3;4	1332.91;999.93	77.7;77.74	75.42;75.47	75.98;76.01	N391: ALLPFDNLHDDPCLLTNR_HexNAc(3)Hex(6)NeuAc(1)	1361850000	1583210000	672904000	0.315657	0.209226	0.151056	0.225313	0.0834712
										Sum	100	100	100	100
										Processing (see Table S2B)	0.394655	0.510358	0.526678	0.477231	0.0719766
										Fucosylation (see Table S2B)	0.00146174	0.00109639	0.00122318	0.00126043	0.000185506
Asn483				Retention time (min)				AUC (sum of all observed precursor charge states)			Relative abundance (%) (Replicate 1-3)
Peptide	Glycan	Observed precursor charge (z)	Observed precursor m/z	Replicate 1	Replicate 2	Replicate 3	Identified glycopeptide	Replicate 1	Replicate 2	Replicate 3	Replicate 1	Replicate 2	Replicate 3	Mean	SD
N483: SYNDSVDPR	HexNAc(2)Hex(2)Fuc(1)	2	964.9	27.68	26.48	27.05	N483: SYNDSVDPR_HexNAc(2)Hex(2)Fuc(1)	1461310000	1581690000	1118570000	2.27251	2.12333	2.66545	2.35376	0.280041
N483: SYNDSVDPR	HexNAc(2)Hex(3)	2	972.9	27.18	25.9	26.53	N483: SYNDSVDPR_HexNAc(2)Hex(3)	132413000	83823800	45934400	0.205918	0.112529	0.109457	0.142635	0.0548262
N483: SYNDSVDPR	HexNAc(2)Hex(3)Fuc(1)	2;3	1045.92;697.62	27.18;27.2	25.91;25.95	26.47	N483: SYNDSVDPR_HexNAc(2)Hex(3)Fuc(1)	34030100000	36723300000	23824600000	52.9208	49.2991	56.7718	52.9972	3.73693
N483: SYNDSVDPR	HexNAc(2)Hex(4)Fuc(1)	2	1126.95	27.04	25.69	26.2	N483: SYNDSVDPR_HexNAc(2)Hex(4)Fuc(1)	1975720000	2110580000	1270700000	3.07248	2.83334	3.02796	2.97792	0.127176
N483: SYNDSVDPR	HexNAc(2)Hex(5)	2	1134.95	25.05	25.79	26.75	N483: SYNDSVDPR_HexNAc(2)Hex(5)	157982000	3535820	1544080	0.245681	0.00474665	0.0036794	0.0847022	0.139412
N483: SYNDSVDPR	HexNAc(2)Hex(5)Fuc(1)	2	1207.98	27.15	26.09	26.57	N483: SYNDSVDPR_HexNAc(2)Hex(5)Fuc(1)	1629530000	1926890000	1066080000	2.53411	2.58675	2.54037	2.55374	0.0287545
N483: SYNDSVDPR	HexNAc(3)Hex(4)Fuc(1)NeuAc(1)	2;3	1374.04;916.36	28.48;28.52	27.75;27.79	28.27;28.28	N483: SYNDSVDPR_HexNAc(3)Hex(4)Fuc(1)NeuAc(1)	4101430000	6246990000	2411640000	6.3782	8.38625	5.74671	6.83705	1.3783
N483: SYNDSVDPR	HexNAc(3)Hex(6)Fuc(1)NeuAc(1)	3	1024.4	28.28	27.6	28.11	N483: SYNDSVDPR_HexNAc(3)Hex(6)Fuc(1)NeuAc(1)	331417000	492008000	203064000	0.515392	0.660494	0.483882	0.553256	0.0941979
N483: SYNDSVDPR	HexNAc(4)Hex(5)Fuc(1)NeuAc(1)	3	1038.07	28.35	27.65	28.15	N483: SYNDSVDPR_HexNAc(4)Hex(5)Fuc(1)NeuAc(1)	427884000	684709000	253091000	0.66541	0.919185	0.603092	0.729229	0.167432
N483: SYNDSVDPR	HexNAc(4)Hex(4)Fuc(1)NeuAc(1)	2;3	1475.58;984.05	28.53;28.54	27.84;27.86	28.32;28.37	N483: SYNDSVDPR_HexNAc(4)Hex(4)Fuc(1)NeuAc(1)	5502460000	8799250000	3430300000	8.55697	11.8125	8.17408	9.51452	1.99931
N483: SYNDSVDPR	HexNAc(4)Hex(3)Fuc(1)	2;3	1249.00425;832.669317	27.45;27.45	26.47;26.49	26.99;27.01	N483: SYNDSVDPR_HexNAc(4)Hex(3)Fuc(1)	1200475744	1406261088	703298192	1.86688	1.88783	1.67589	1.8102	0.116785
N483: SYNDSVDPR	HexNAc(3)Hex(3)Fuc(1)	2	1147.46	27.68	26.61	27.09	N483: SYNDSVDPR_HexNAc(3)Hex(3)Fuc(1)	13353119872	14431818112	7636768320	20.7657	19.3739	18.1977	19.4458	1.28549
										Sum	100	100	100	100
										Early processing (see Table S2B)	0.997543	0.999953	0.999963	0.999153	0.00139412
										Fucosylation (see Table S2B)	0.997936	0.998875	0.998905	0.998572	0.000551162
										Late processing (see Table S2B)
										HexNAc(4)Hex(3)Fuc(1)	1.86688	1.88783	1.67589	1.8102	0.116785
									FA1	HexNAc(3)Hex(3)Fuc(1)	20.7657	19.3739	18.1977	19.4458	1.28549
									M3F	HexNAc(2)Hex(3)Fuc(1)	52.9208	49.2991	56.7718	52.9972	3.73693
									M2F	HexNAc(2)Hex(2)Fuc(1)	2.27251	2.12333	2.66545	2.35376	0.280041
									M1F	HexNAc(2)Hex(1)Fuc(1)	0	0	0	0	0
									H2F	HexNAc(2)Fuc(1)	0	0	0	0	0
									H1F	HexNAc(1)Fuc(1)	0	0	0	0	0
										Beta1,2GlcNAc removal (%)	0.70919	0.707477	0.749421	0.722532	0.0237375
										Alpha1,3Man removal (%)	0.0291999	0.0292132	0.0336076	0.0307252	0.00254097
Asn729				Retention time (min)				AUC (sum of all observed precursor charge states)			Relative abundance (%) (Replicate 1-3)
Peptide	Glycan	Observed precursor charge (z)	Observed precursor m/z	Replicate 1	Replicate 2	Replicate 3	Identified glycopeptide	Replicate 1	Replicate 2	Replicate 3	Replicate 1	Replicate 2	Replicate 3	Mean	SD
N729: DFVNCSTLPALNLASWR	None	2;3	655.33;982.49	92.99;93.1	90.39;90.59	91.59;91.64	N729: DFVNCSTLPALNLASWR_None	128764000000	250768000000	388211000000	40.0294	47.0684	45.8803	44.326	3.76814
N729: DFVNCSTLPALNLASWR	HexNAc(1)	2;3	1084.03;723.02	90.65;90.68	88.02;88.1	88.83;89.05	N729: DFVNCSTLPALNLASWR_HexNAc(1)	69339500000	126097000000	170646000000	21.5558	23.668	20.1676	21.7972	1.76264
N729: DFVNCSTLPALNLASWR	HexNAc(1)Fuc(1)	2;3	1157.06;771.71	89.74;89.79	86.82;86.85	87.97;88	N729: DFVNCSTLPALNLASWR_HexNAc(1)Fuc(1)	28849700000	47151800000	84397400000	8.96862	8.85025	9.97442	9.26443	0.617711
N729: DFVNCSTLPALNLASWR	HexNAc(2)	2;3	1185.57;790.71	91.33;91.36	86.97;88.7	88.23;88.25	N729: DFVNCSTLPALNLASWR_HexNAc(2)	2932040000	6419590000	4146790000	0.911495	1.20494	0.490084	0.868839	0.359331
N729: DFVNCSTLPALNLASWR	HexNAc(2)Fuc(1)	2;3	1258.6;839.4	89.19;89.2	86.41;86.47	87.39;87.44	N729: DFVNCSTLPALNLASWR_HexNAc(2)Fuc(1)	2048200000	3755570000	6457540000	0.636732	0.704909	0.763178	0.701606	0.0632876
N729: DFVNCSTLPALNLASWR	HexNAc(2)Hex(1)	2;3	1266.59;844.73	89.4;89.43	86.54;86.55	87.68;87.71	N729: DFVNCSTLPALNLASWR_HexNAc(2)Hex(1)	3708120000	6494140000	10551200000	1.15276	1.21893	1.24698	1.20622	0.0483807
N729: DFVNCSTLPALNLASWR	HexNAc(2)Hex(1)Fuc(1)	2;3	1339.62;893.42	88.43	85.87;85.89	86.79	N729: DFVNCSTLPALNLASWR_HexNAc(2)Hex(1)Fuc(1)	5374910000	9840370000	13685300000	1.67092	1.84701	1.61738	1.71177	0.12014
N729: DFVNCSTLPALNLASWR	HexNAc(2)Hex(2)	2;3	1347.62;898.75	88.59;88.7	86.06;86.08	87.04	N729: DFVNCSTLPALNLASWR_HexNAc(2)Hex(2)	19404500000	20188700000	47158100000	6.03235	3.78936	5.57333	5.13168	1.18492
N729: DFVNCSTLPALNLASWR	HexNAc(2)Hex(2)Fuc(1)	2;3	1420.65;947.43	87.59	85.34;85.35	86.09;86.17	N729: DFVNCSTLPALNLASWR_HexNAc(2)Hex(2)Fuc(1)	50097700000	45197800000	103398000000	15.5741	8.48349	12.22	12.0925	3.547
N729: DFVNCSTLPALNLASWR	HexNAc(2)Hex(3)	2	1428.65	88.2	85.75	86.66	N729: DFVNCSTLPALNLASWR_HexNAc(2)Hex(3)	497337000	783764000	1017210000	0.154609	0.14711	0.120218	0.140646	0.018084
N729: DFVNCSTLPALNLASWR	HexNAc(2)Hex(3)Fuc(1)	2;3	1001.45;1501.67	87.29;87.32	84.89;84.91	85.78;85.83	N729: DFVNCSTLPALNLASWR_HexNAc(2)Hex(3)Fuc(1)	2501030000	4862350000	5267710000	0.777505	0.912649	0.622559	0.770904	0.145158
N729: DFVNCSTLPALNLASWR	HexNAc(2)Hex(4)	2;3	1006.78;1509.67	87.42	85.03	85.86;85.9	N729: DFVNCSTLPALNLASWR_HexNAc(2)Hex(4)	2412890000	3089930000	3443090000	0.750104	0.579971	0.406918	0.578998	0.171595
N729: DFVNCSTLPALNLASWR	HexNAc(2)Hex(4)Fuc(1)	3	1055.47	87.04	84.73	85.66	N729: DFVNCSTLPALNLASWR_HexNAc(2)Hex(4)Fuc(1)	495819000	700140000	840410000	0.154137	0.131414	0.099323	0.128291	0.0275402
N729: DFVNCSTLPALNLASWR	HexNAc(2)Hex(5)	2;3	1060.8;1590.7	87.15;87.22	84.8;84.86	85.75	N729: DFVNCSTLPALNLASWR_HexNAc(2)Hex(5)	1860580000	2939220000	2866750000	0.578406	0.551683	0.338804	0.489631	0.131302
N729: DFVNCSTLPALNLASWR	HexNAc(2)Hex(5)Fuc(1)	2;3	1109.49;1663.73	86.73;86.78	84.47;84.49	85.34;85.37	N729: DFVNCSTLPALNLASWR_HexNAc(2)Hex(5)Fuc(1)	382259000	552893000	561505000	0.118834	0.103776	0.0663609	0.0963239	0.0270189
N729: DFVNCSTLPALNLASWR	HexNAc(2)Hex(6)	3	1114.82	86.91	84.6	85.51	N729: DFVNCSTLPALNLASWR_HexNAc(2)Hex(6)	754817000	1554680000	1428630000	0.234653	0.291809	0.168841	0.231768	0.0615346
N729: DFVNCSTLPALNLASWR	HexNAc(3)Hex(4)Fuc(1)NeuAc(1)	3;4	1220.19;915.4	87.98;88.1	86.4;86.53	87.29;87.41	N729: DFVNCSTLPALNLASWR_HexNAc(3)Hex(4)Fuc(1)NeuAc(1)	2250470000	2377520000	2061810000	0.699612	0.446253	0.243673	0.46318	0.22844
										Sum	100	100	100	100
										Early processing (see Table S2B)	0.986442	0.984064	0.99062	0.987042	0.00331865
										Fucosylation (see Table S2B)	0.483462	0.412374	0.477633	0.457823	0.0394679
										Late processing (see Table S2B)
										HexNAc(4)Hex(3)Fuc(1)	0	0	0	0	0
									FA1	HexNAc(3)Hex(3)Fuc(1)	0	0	0	0	0
									M3F	HexNAc(2)Hex(3)Fuc(1)	0.777505	0.912649	0.622559	0.770904	0.145158
									M2F	HexNAc(2)Hex(2)Fuc(1)	15.5741	8.48349	12.22	12.0925	3.547
									M1F	HexNAc(2)Hex(1)Fuc(1)	1.67092	1.84701	1.61738	1.71177	0.12014
									H2F	HexNAc(2)Fuc(1)	0.636732	0.704909	0.763178	0.701606	0.0632876
									H1F	HexNAc(1)Fuc(1)	8.96862	8.85025	9.97442	9.26443	0.617711
										Beta1,2GlcNAc removal (%)	1	1	1	1	0
										Alpha1,3Man removal (%)	0.971858	0.956119	0.975293	0.968587	0.0102237
									STATS
										Average processing of high accessibility sites (Asn323, Asn483, Asn729, see Table S7B)	0.906588	0.919239	0.93643	0.920752	0.0149787
										Average fucosylation of high accessibility sites (Asn323, Asn483, Asn729, see Table S7B)	0.620522	0.633488	0.647143	0.633718	0.0133119
										Early processing
										Ttest (p value, Asn355 vs high site accessibility site)				7.60771e-08
										Ttest (p value, Asn391 vs high site accessibility site)				0.000473997
										Core fucosylation
										Ttest (p value, Asn355 vs high site accessibility site)				1.29677e-07
										Ttest (p value, Asn391 vs high site accessibility site)				1.30764e-07
[truncated: 11 more columns]

## Sheet: Table S3
Supplementary Table S3
Top down/native MS profiling of intact nMPO
Supplementary Table S3A
Comparison of theoretical and experimental masses of the intact α-chain of nMPO. See Figure 1E for spectral evidence. Theoretical calculations are based on LC-MS/MS peptide data, see also Supplementary Figure S2 and Supplementary Data S2-S3.
Proteoform	N-terminus	C-Terminus	Modification (valency)	Observed average mass (M, Da)	Theoretical average mass (M, Da)	Delta mass (Da)	Area	Relative abundance (%)	Normalised abundance
A1	TCPE…	...PEPAAR	None	12334.2	12333.7	-0.47	841152	6.27962	0.209938
A2	TCPE…	...PEPAAR	Oxidation(1)	12351.3	12349.7	-1.57	4006672	29.9118	1
A3	TCPE…	...PEPAAR	Oxidation(2)	12366.5	12365.7	-0.77	1101136	8.22053	0.274826
B1	VTCPE…	...PEPAAR	None	12434	12432.9	-1.14	569943	4.25491	0.142248
B2	VTCPE…	...PEPAAR	Oxidation(1)	12450.5	12448.9	-1.64	1521074	11.3556	0.379635
B3	VTCPE…	...PEPAAR	Oxidation(2)	12464.7	12464.9	0.16	752070	5.61457	0.187704
C1	GVTCPE…	...PEPAAR	None	12491.7	12489.9	-1.79	447853	3.34344	0.111777
C2	GVTCPE…	...PEPAAR	Oxidation(1)	12507	12505.9	-1.09	1641704	12.2561	0.409743
C3	GVTCPE…	...PEPAAR	Oxidation(2)	12521.3	12521.9	0.61	577511	4.31141	0.144137
D1	TCPE…	...PEPAARA	Oxidation(1)	12422.4	12420.8	-1.6	882009	6.58463	0.220135
D2	VTCPE…	...PEPAARA	Oxidation(1)	12521.3	12519.9	-1.37	577511	4.31141	0.144137
D3	GVTCPE…	...PEPAARA	Oxidation(1)	12578.2	12577	-1.21	476324	3.55599	0.118883
							13394959	100
Supplementary Table S3B
Theoretical mass profile of diprotomeric nMPO (ααββ). See Figure 1F for experimental and theoretical spectra.
i) N-glycosylation used for the theoretical calculation of MPO β-chain (top three most abundant glycans used for each site)
	Asn323			Asn355			Asn391			Asn483			Asn729
Top three glycans	N-glycan	Average mass (M, Da)	Relative abundance (%)	N-glycan	Average mass (M, Da)	Relative abundance (%)	N-glycan	Average mass (M, Da)	Relative abundance (%)	N-glycan	Average mass (M, Da)	Relative abundance (%)	N-glycan	Average mass (M, Da)	Relative abundance (%)
1	M2F	894.89	21.9187	M6	1397.26	43.64	M6	1397.26	31.3841	M3F	1056.98	53	None	0	44.33
2	GlcNAc	221.21	14.9436	M5	1235.11	38.621	M3	910.832	30.84	FA1	1260.17	19.4458	GlcNAc	221.21	21.8
3	M3F	1056.98	10.9828	M3	1072.97	2.34802	M5	1235.12	20.2932	FA2G1S1	1422.31	9.51452	M2F	894.833	12.0925
ii) Other values used for the theoretical calculation of MPO β-chain
Average mass MPO β-chain (M, Da)	Average mass heme (M, Da)	Possible combinations using the N-glycosylation above yielded a total of ~243 different glycopeptide forms (combinations not shown)								Total average mass (M, Da)		Average relative abundance
										Minimum	Maximum	Minimum	Maximum
53230.7	616.5									57109.2	60015.9	28	100
iii) Non-glycan PTMs used for the theoretical calculation of diprotomeric MPO β-chain
Non-glycan PTM	Monoprotomeric nMPO	Average mass (M, Da)	Total average mass (M, Da)
Met oxidation	18	15.9994	287.989
Trp di-oxidation	8	31.9988	255.99
Trp mono-oxidation	1	15.9994	15.9994
Tyr chlorination	2	35.4527	70.9054
		Monoprotomeric MPO	630.884
		Diprotomeric MPO	1261.77
Average mass of MPO complex including the α-chain (see Supplementary Table S3A) and β-chain (i-iii)
Average monoprotomeric MPO (αβ) mass (M, Da)*		Filtering for proteoforms this relative abundance (%)
Minimum	Maximum	Minimum	Maximum
70042.3	73029	3	100
*All possible combinantions yielded a total of ~3,000 proteoforms
Average diprotomeric MPO (ααββ) mass (M, Da)†		Filtering for proteoforms this relative abundance (%)
Minimum	Maximum	Minimum	Maximum
140118	146254	10	100
†All possible combinations yielded a total of ~750,000 proteoforms. However, filtering of these proteoforms to include only those with a relative abundance above 10% resulted in ~300,000 proteoforms (details not shown)
Summary
Constituents	Mass range (Da)
α-chain	12,334.2 – 12,578.2
β-chain	57,109.2 – 60,015.9
Non-glyco PTMs	630.9
Heme	616.5
Glycosylation	3,262.0 - 6,168.6
Monoprotomeric nMPO	70,042.3 – 73,029.0
Diprotomeric nMPO	140,117.7 - 146,254.0

## Sheet: Table S4
Supplementary Table S4
Solvent accessibility of five crystal structures of A) Asn of monoprotomeric MPO (αβ) without any attached glycans and B) β1,2-GlcNAc of FA1-glycans attached to mono- (αβ) and diprotomeric (ααββ) MPO at Asn323, Asn483 and Asn729 (PDBIDs, 1D2V, 1CXP, 1DNU, 1DNW, 5FIW)
Supplementary Table S4A
Asn solvent accessibility of five crystal structures of monoprotomeric MPO (αβ) without any attached glycans (PDBIDs, 1D2V, 1CXP, 1DNU, 1DNW, 5FIW)
	PDBID, 1D2V
	Asn numbering in structure			Asn solvent accessibility			Solvent accessibility
	Asn (UniProtKB)	Asn (rsa)	Asn (Glycam)	Abs, arbitrary values (side chain)			Abs, arbitrary values (side chain)
	323	111	157	103.75			Mean	SD
	355	143	189	33.52		Asn323	104.118	2.94146
	391	179	225	38.27		Asn355	35.526	1.23961
	483	271	317	72.12		Asn391	39.072	1.04832
	729	517	563	79.69		Asn483	70.798	1.36977
						Asn729	79.566	4.47731
	PDBID, 1CXP
	Asn numbering in structure			Asn solvent accessibility
	Asn (UniProtKB)	Asn (rsa)	Asn (Glycam)	Abs, arbitrary values (side chain)
	323	111	157	102.3
	355	143	189	35.31
	391	179	225	40.18
	483	271	317	70.19
	729	517	563	81.01
	PDBID, 1DNU
	Asn numbering in structure			Asn solvent accessibility
	Asn (Uniprot)	Asn (rsa)	Asn (Glycam)	Abs, arbitrary values (side chain)
	323	111	157	103.79
	355	143	189	36.67
	391	179	225	40.05
	483	271	317	70.59
	729	517	563	82.43
	PDBID, 1DNW
	Asn numbering in structure			Asn solvent accessibility
	Asn (UniProtKB)	Asn (rsa)	Asn (Glycam)	Abs, arbitrary values (side chain)
	323	111	157	101.64
	355	143	189	35.76
	391	179	225	39.04
	483	271	317	68.93
	729	517	563	82.83
	PDBID, 5FIW
	Asn numbering in structure			Asn solvent accessibility
	Asn (UniProtKB)	Asn (rsa)	Asn (Glycam)	Abs, arbitrary values (side chain)
	323	111	157	109.11
	355	143	189	36.37
	391	179	225	37.82
	483	271	317	72.16
	729	517	563	71.87
	Data summary
		1D2V	1CXP	1DNU	1DNW	5FIW	Average
	Asn323	103.75	102.3	103.79	101.64	109.11	104.118
	Asn355	33.52	35.31	36.67	35.76	36.37	35.526
	Asn391	38.27	40.18	40.05	39.04	37.82	39.072
	Asn483	72.12	70.19	70.59	68.93	72.16	70.798
	Asn729	79.69	81.01	82.43	82.83	71.87	79.566
									T-test (p value, Asn355 vs high accessibility sites i.e. Asn323, Asn483, Asn729)				5.71796e-13
	Mean (high accessibility sites i.e. N323, N483, N729)	85.1867	84.5	85.6033	84.4667	84.38	84.8273		T-test (p value, Asn391 vs high accessibility sites i.e. Asn323, Asn483, Asn729)				3.48025e-13
Supplementary Table S4B
Solvent accessibility of five crystal structures of β1,2-GlcNAc of FA1-glycans attached to mono- (αβ) and diprotomeric (ααββ) MPO at Asn323, Asn483 and Asn729 (PDBIDs, 1D2V, 1CXP, 1DNU, 1DNW, 5FIW)
	Monoprotomeric MPO (αβ)					Diprotomeric MPO (ααββ)
	PDBID, 1D2V					PDBID, 1D2V					Diprotomeric/monoprotomeric solvent accessibility ratio of MPO
	Asn numbering in structure			β1,2-GlcNAc solvent accessibility		Asn numbering in structure			β1,2-GlcNAc solvent accessibility
	Asn (UniProtKB)	Asn (rsa)	Asn (Glycam)	Abs, arbitrary relative values (GlcNAc)		Asn (UniProtKB)	Asn (rsa)	Asn (Glycam)	Abs, arbitrary relative values (GlcNAc)
	323	111	157	312.99		323	643	157	312.25		0.997636
	483	271	317	313.42		483	803	317	158.45		0.505552
	729	517	563	312.53		729	1049	563	313.85		1.00422
	PDBID, 1CXP					PDBID, 1CXP
	Asn numbering in structure			β1,2-GlcNAc solvent accessibility		Asn numbering in structure			β1,2-GlcNAc solvent accessibility
	Asn (UniProtKB)	Asn (rsa)	Asn (Glycam)	Abs, arbitrary relative values (GlcNAc)		Asn (UniProtKB)	Asn (rsa)	Asn (Glycam)	Abs, arbitrary relative values (GlcNAc)
	323	111	157	312.86		323	643	157	313.74		1.00281
	483	271	317	313.73		483	803	317	125.21		0.399101
	729	517	563	313.13		729	1049	563	314.07		1.003
	PDBID, 1DNU					PDBID, 1DNU
	Asn numbering in structure			β1,2-GlcNAc solvent accessibility		Asn numbering in structure			β1,2-GlcNAc solvent accessibility
	Asn (UniProtKB)	Asn (rsa)	Asn (Glycam)	Abs, arbitrary relative values (GlcNAc)		Asn (UniProtKB)	Asn (rsa)	Asn (Glycam)	Abs, arbitrary relative values (GlcNAc)
	323	111	157	312.7		323	643	157	313.3		1.00192
	483	271	317	313.18		483	803	317	110.26		0.352066
	729	517	563	313.04		729	1049	563	313.8		1.00243
	PDBID, 1DNW					PDBID, 1DNW
	Asn numbering in structure			β1,2-GlcNAc solvent accessibility		Asn numbering in structure			β1,2-GlcNAc solvent accessibility
	Asn (UniProtKB)	Asn (rsa)	Asn (Glycam)	Abs, arbitrary relative values (GlcNAc)		Asn (UniProtKB)	Asn (rsa)	Asn (Glycam)	Abs, arbitrary relative values (GlcNAc)
	323	111	157	312.51		323	643	157	312.62		1.00035
	483	271	317	313.07		483	803	317	123.26		0.393714
	729	517	563	312.59		729	1049	563	313.69		1.00352
	PDBID, 5FIW					PDBID, 5FIW
	Asn numbering in structure			β1,2-GlcNAc solvent accessibility		Asn numbering in structure			β1,2-GlcNAc solvent accessibility
	Asn (UniProtKB)	Asn (rsa)	Asn (Glycam)	Abs, arbitrary relative values (GlcNAc)		Asn (UniProtKB)	Asn (rsa)	Asn (Glycam)	Abs, arbitrary relative values (GlcNAc)
	323	111	157	314.13		323	643	157	312.25		0.994015
	483	271	317	313.39		483	803	317	232.53		0.741983
	729	517	563	313.76		729	1049	563	312.58		0.996239
	MPO monoprotomeric (αβ) data summary					MPO diprotomeric (ααββ) data summary				Summary of MPO diprotomeric/monoprotomeric solvent accessibility ratio data
		Mean	SD				Mean	SD			1D2V	1CXP	1DNU	1DNW	5FIW	Mean	SD
	Asn323	313.038	0.636294			Asn323	312.832	0.664432		Asn323	0.997636	1.00281	1.00192	1.00035	0.994015	0.999347	0.00357043
	Asn483	313.358	0.253909			Asn483	149.942	49.4758		Asn483	0.505552	0.399101	0.352066	0.393714	0.741983	0.478483	0.157824
	Asn729	313.01	0.496135			Asn729	313.598	0.585636		Asn729	1.00422	1.003	1.00243	1.00352	0.996239	1.00188	0.00322322
										Mean (high truncation sites i.e. N323 and N729)	1.00093	1.00291	1.00217	1.00194	0.995127	1.00061	0.00281574
										T-test (p value, Asn483 vs Asn323)		7.78347e-05
										T-test (p value, Asn483 vs Asn729)		7.51793e-05
										T-test (p value, N483 vs high truncation site i.e. N323 and N729)		7.64762e-05

## Sheet: Table S5
Supplementary Table S5
Site-specific N-glycan profile of Asn323, Asn483 and Asn729 of mono- (αβ) and diprotomeric (ααββ) nMPO separated using non-reductive gel electrophoresis. Glycoforms relevant to the truncation pathway are highlighted in light brown (Figure 2B and Supplementary Table S5A-B).																Supplementary Table S5A														Supplementary Table S5B
																Site-specific N-glycan truncation of separated mono- (αβ) and diprotomeric (ααββ) nMPO														β1,2-GlcNAc and α1,3-Man removal efficiency at each assessed N-glycan site of mono- (αβ) and diprotomeric (ααββ) nMPO												p < 0.05
		Diprotomeric MPO (ααββ)					Monoprotomeric MPO (αβ)						Truncation intermediates and products
Asn483		Relative abundance (%)					Relative abundance (%)											Diprotomeric MPO (ααββ)					Monoprotomeric MPO (αβ)								Diprotomeric MPO (ααββ)					Monoprotomeric MPO (αβ)
Peptide	Glycan	Replicate 1	Replicate 2	Replicate 3	Mean (Replicate 1-3)	SD	Replicate 1	Replicate 2	Replicate 3	Mean (Replicate 1-3)	SD	p value (t-test, two-tailed)	MPO glycoform abundance ratio (diprotomeric:monoprotomeric MPO)			Asn483		Relative abundance (%)					Relative abundance (%)							Asn483	Degree of truncation (%)					Degree of truncation (%)					Paired t-test (one-tailed)
N483: SYNDSVDPR	HexNAc(2)Fuc(1)	0.07	0.04	0.03	0.0466667	0.0208167	0.09	0.13	0.12	0.113333	0.0208167	0.02	0.4			Peptide	Glycan	Replicate 1	Replicate 2	Replicate 3	Mean (Replicate 1-3)	SD	Replicate 1	Replicate 2	Replicate 3	Mean (Replicate 1-3)	SD				Replicate 1	Replicate 2	Replicate 3	Mean (Replicate 1-3)	SD	Replicate 1	Replicate 2	Replicate 3	Mean (Replicate 1-3)	SD	p value
N483: SYNDSVDPR	HexNAc(2)Hex(1)Fuc(1)	0.1	0.05	0.07	0.0733333	0.0251661	0.11	0.16	0.14	0.136667	0.0251661	0.03	0.52			N483: SYNDSVDPR	HexNAc(4)Hex(3)Fuc(1)	1.62	1.87	1.97	1.82	0.180278	1.42	1.41	1.41	1.41333	0.0057735			Degree of β1,2-GlcNAc removal (%)	0.743238	0.728282	0.717272	0.729597	0.0130327	0.75966	0.753994	0.746893	0.753516	0.006397	0.0128754
N483: SYNDSVDPR	HexNAc(1)Fuc(1)	0.24	0.25	0.24	0.243333	0.0057735	0.39	0.44	0.45	0.426667	0.0321455	0	0.57			N483: SYNDSVDPR	HexNAc(3)Hex(3)Fuc(1)	17.27	16.74	17.64	17.2167	0.452364	16.68	17.22	17.53	17.1433	0.430155
N483: SYNDSVDPR	HexNAc(2)Hex(3)Fuc(1)	51.83	47.21	47	48.68	2.73	53.8	54.19	53.02	53.67	0.595735	0.04	0.91			N483: SYNDSVDPR	HexNAc(2)Hex(3)Fuc(1)	51.83	47.21	47	48.68	2.73	53.8	54.19	53.02	53.67	0.595735			Degree of α1,3-Man removal (%)	0.0387386	0.0389838	0.0396482	0.0391235	0.000470625	0.0452795	0.038426	0.0383536	0.0406864	0.00397794	0.297723
N483: SYNDSVDPR	HexNAc(4)Hex(3)Fuc(1)	1.62	1.87	1.97	1.82	0.180278	1.42	1.41	1.41	1.41333	0.0057735	0.02	1.28			N483: SYNDSVDPR	HexNAc(2)Hex(2)Fuc(1)	2.44	2.33	2.41	2.39333	0.0568624	2.82	2.18	2.16	2.38667	0.375411
N483: SYNDSVDPR	HexNAc(3)Hex(3)Fuc(1)	17.27	16.74	17.64	17.2167	0.452364	16.68	17.22	17.53	17.1433	0.430155	0.85	1			N483: SYNDSVDPR	HexNAc(2)Hex(1)Fuc(1)	0.1	0.05	0.07	0.0733333	0.0251661	0.11	0.16	0.14	0.136667	0.0251661
N483: SYNDSVDPR	HexNAc(2)Hex(2)Fuc(1)	2.44	2.33	2.41	2.39333	0.0568624	2.82	2.18	2.16	2.38667	0.375411	0.98	1			N483: SYNDSVDPR	HexNAc(2)Fuc(1)	0.07	0.04	0.03	0.0466667	0.0208167	0.09	0.13	0.12	0.113333	0.0208167
N483: SYNDSVDPR	HexNAc(2)	0.05	0.02	0.02	0.03	0.0173205	0.06	0.07	0.08	0.07	0.01	0.02	0.44			N483: SYNDSVDPR	HexNAc(1)Fuc(1)	0.24	0.25	0.24	0.243333	0.0057735	0.39	0.44	0.45	0.426667	0.0321455
N483: SYNDSVDPR	HexNAc(4)Hex(5)	0.03	0.03	0.03	0.03	0	0.05	0.08	0.08	0.07	0.0173205	0.03	0.47
N483: SYNDSVDPR	HexNAc(2)Hex(2)	0.15	0.09	0.11	0.116667	0.0305505	0.21	0.23	0.2	0.213333	0.0152753	0.01	0.53					Diprotomeric MPO (ααββ)					Monoprotomeric MPO (αβ)								Diprotomeric MPO (ααββ)					Monoprotomeric MPO (αβ)
N483: SYNDSVDPR	HexNAc(1)	0.1	0.07	0.07	0.08	0.0173205	0.13	0.16	0.14	0.143333	0.0152753	0.01	0.57			Asn323		Relative abundance (%)					Relative abundance (%)							Asn323	Degree of truncation (%)					Degree of truncation (%)					Paired t-test (one-tailed)
N483: SYNDSVDPR	HexNAc(2)Hex(3)	0.36	0.31	0.32	0.33	0.0264575	0.5	0.53	0.5	0.51	0.0173205	0	0.65			Peptide	Glycan	Replicate 1	Replicate 2	Replicate 3	Mean (Replicate 1-3)	SD	Replicate 1	Replicate 2	Replicate 3	Mean (Replicate 1-3)	SD				Replicate 1	Replicate 2	Replicate 3	Mean (Replicate 1-3)	SD	Replicate 1	Replicate 2	Replicate 3	Mean (Replicate 1-3)	SD	p value
N483: SYNDSVDPR	HexNAc(4)Hex(4)Fuc(1)NeuAc(1)	7.73	8.99	8.96	8.56	0.718958	7.02	6.38	7.08	6.82667	0.387986	0.02	1.25			N323: SCPACPGSNITIR	HexNAc(4)Hex(3)Fuc(1)	0	0	0	0	0	0	0	0	0	0			Degree of β1,2-GlcNAc removal (%)	0.998228	0.997066	0.99734	0.997545	0.000607486	0.998969	0.999143	0.999169	0.999094	0.000108773	0.0317804
N483: SYNDSVDPR	HexNAc(2)Hex(5)Fuc(1)	2.6	3.17	3.31	3.02667	0.376076	2.46	2.33	2.44	2.41	0.07	0.05	1.26			N323: SCPACPGSNITIR	HexNAc(3)Hex(3)Fuc(1)	0.08	0.13	0.12	0.11	0.0264575	0.04	0.03	0.03	0.0333333	0.0057735
N483: SYNDSVDPR	HexNAc(3)Hex(6)Fuc(1)NeuAc(1)	0.84	0.96	1.02	0.94	0.0916515	0.69	0.67	0.79	0.716667	0.064291	0.03	1.31			N323: SCPACPGSNITIR	HexNAc(2)Hex(3)Fuc(1)	12.17	12.7	12.55	12.4733	0.273191	8.7	7.62	8.06	8.12667	0.543078			Degree of α1,3-Man removal (%)	0.728682	0.710449	0.719131	0.719421	0.00911998	0.774742	0.781553	0.7759	0.777399	0.00364441	0.00764972
N483: SYNDSVDPR	HexNAc(3)Hex(4)Fuc(1)	2.8	3.43	3.5	3.24333	0.38553	2.45	2.37	2.45	2.42333	0.046188	0.02	1.34			N323: SCPACPGSNITIR	HexNAc(2)Hex(2)Fuc(1)	26.83	25.24	26.38	26.15	0.819573	24.96	20.22	20.4	21.86	2.68619
N483: SYNDSVDPR	HexNAc(4)Hex(5)Fuc(1)NeuAc(1)	0.84	0.99	1.03	0.953333	0.100167	0.66	0.65	0.78	0.696667	0.0723418	0.02	1.38			N323: SCPACPGSNITIR	HexNAc(2)Hex(1)Fuc(1)	0.29	0.31	0.32	0.306667	0.0152753	0.29	0.46	0.42	0.39	0.0888819
N483: SYNDSVDPR	HexNAc(3)Hex(6)Fuc(1)	0.05	0.07	0.07	0.0633333	0.011547	0.04	0.04	0.04	0.04	0	0.03	1.55			N323: SCPACPGSNITIR	HexNAc(2)Fuc(1)	0.75	0.77	0.76	0.76	0.01	0.67	0.88	0.94	0.83	0.141774
N483: SYNDSVDPR	HexNAc(5)Hex(4)Fuc(1)NeuAc(1)	0.04	0.04	0.05	0.0433333	0.0057735	0.02	0.03	0.02	0.0233333	0.0057735	0.01	1.73			N323: SCPACPGSNITIR	HexNAc(1)Fuc(1)	5.03	5.16	4.98	5.05667	0.0929157	4.14	5.81	6.25	5.4	1.11315
N483: SYNDSVDPR	HexNAc(3)Hex(4)	0.04	0.04	0.05	0.0433333	0.0057735	0.03	0.02	0.02	0.0233333	0.0057735	0.03	1.75
N483: SYNDSVDPR	HexNAc(4)Hex(5)Fuc(1)	0.02	0.03	0.02	0.0233333	0.0057735	0.01	0.01	0.01	0.01	0	0.01	2.13					Diprotomeric MPO (ααββ)					Monoprotomeric MPO (αβ)								Diprotomeric MPO (ααββ)					Monoprotomeric MPO (αβ)
N483: SYNDSVDPR	HexNAc(5)Hex(3)Fuc(1)	0	0	0.01	0.00333333	0.0057735	0	0	0	0	0	0.04	4.14			Asn729		Relative abundance (%)					Relative abundance (%)							Asn729	Degree of truncation (%)					Degree of truncation (%)					Paired t-test (one-tailed)
N483: SYNDSVDPR	HexNAc(3)Hex(4)Fuc(1)NeuAc(1)	6.3	7.46	6.42	6.72667	0.637913	5.58	5.85	5.68	5.70333	0.136504	0.05	1.18			Peptide	Glycan	Replicate 1	Replicate 2	Replicate 3	Mean (Replicate 1-3)	SD	Replicate 1	Replicate 2	Replicate 3	Mean (Replicate 1-3)	SD				Replicate 1	Replicate 2	Replicate 3	Mean (Replicate 1-3)	SD	Replicate 1	Replicate 2	Replicate 3	Mean (Replicate 1-3)	SD	p value
N483: SYNDSVDPR	HexNAc(3)Hex(5)Fuc(1)	0.17	0.27	0.22	0.22	0.05	0.15	0.15	0.15	0.15	0	0.06	1.48			N729: DFVNCSTLPALNLASWR	HexNAc(4)Hex(3)Fuc(1)	0	0	0	0	0	0	0	0	0	0			Degree of β1,2-GlcNAc removal (%)	0.996024	0.994162	0.995026	0.995071	0.000932022	0.996436	0.994759	0.991127	0.994107	0.00271368	0.289636
N483: SYNDSVDPR	HexNAc(4)Hex(5)Fuc(1)NeuAc(2)	0.12	0.17	0.15	0.146667	0.0251661	0.21	0.2	0.17	0.193333	0.0208167	0.07	0.77			N729: DFVNCSTLPALNLASWR	HexNAc(3)Hex(3)Fuc(1)	0.0802495	0.100785	0.0804054	0.0871466	0.0118113	0.0796806	0.0951593	0.169424	0.114755	0.0479737
N483: SYNDSVDPR	HexNAc(2)Hex(1)	0.04	0.03	0.02	0.03	0.01	0.04	0.05	0.05	0.0466667	0.0057735	0.09	0.67			N729: DFVNCSTLPALNLASWR	HexNAc(2)Hex(3)Fuc(1)	0.191719	0.245355	0.189125	0.208733	0.0317421	0.141608	0.0877078	0.116874	0.115397	0.0269805			Degree of α1,3-Man removal (%)	0.986526	0.979949	0.983328	0.983268	0.00328893	0.990102	0.989928	0.985007	0.988346	0.002893	0.0902466
N483: SYNDSVDPR	HexNAc(2)Hex(6)Fuc(1)	0.12	0.17	0.16	0.15	0.0264575	0.13	0.14	0.1	0.123333	0.0208167	0.19	1.23			N729: DFVNCSTLPALNLASWR	HexNAc(2)Hex(2)Fuc(1)	13.599	11.2967	9.57974	11.4918	2.01673	11.8392	5.17281	5.76361	7.59186	3.69011
N483: SYNDSVDPR	HexNAc(2)Hex(4)Fuc(1)	3.43	4.33	4.41	4.05667	0.544181	3.49	3.57	3.63	3.56333	0.0702377	0.2	1.14			N729: DFVNCSTLPALNLASWR	HexNAc(2)Hex(1)Fuc(1)	2.31821	1.56038	1.69204	1.85688	0.40491	2.78993	4.20802	3.49859	3.49885	0.709045
N483: SYNDSVDPR	HexNAc(2)Hex(7)	0.05	0.07	0.05	0.0566667	0.011547	0.06	0.07	0.07	0.0666667	0.0057735	0.24	0.87			N729: DFVNCSTLPALNLASWR	HexNAc(2)Fuc(1)	0.371578	0.455281	0.437971	0.42161	0.0441852	0.812326	1.02072	0.884309	0.905787	0.105846
N483: SYNDSVDPR	HexNAc(4)Hex(4)Fuc(1)	0.03	0.03	0.04	0.0333333	0.0057735	0.02	0.03	0.03	0.0266667	0.0057735	0.29	1.19			N729: DFVNCSTLPALNLASWR	HexNAc(1)Fuc(1)	3.62389	3.60437	4.18726	3.80517	0.33104	6.69518	7.57178	8.66232	7.64309	0.985508
N483: SYNDSVDPR	HexNAc(3)Hex(3)	0.04	0.03	0.04	0.0366667	0.0057735	0.03	0.03	0.04	0.0333333	0.0057735	0.34	1.15
N483: SYNDSVDPR	HexNAc(2)Hex(6)	0.18	0.27	0.21	0.22	0.0458258	0.22	0.26	0.26	0.246667	0.023094	0.46	0.9
N483: SYNDSVDPR	HexNAc(2)Hex(5)	0.24	0.33	0.27	0.28	0.0458258	0.32	0.27	0.3	0.296667	0.0251661	0.58	0.94
N483: SYNDSVDPR	HexNAc(3)Hex(6)NeuAc(1)	0.01	0.01	0.02	0.0133333	0.0057735	0.02	0.01	0.01	0.0133333	0.0057735	0.78	0.97
N483: SYNDSVDPR	HexNAc(2)Hex(4)	0.05	0.1	0.07	0.0733333	0.0251661	0.09	0.08	0.06	0.0766667	0.0152753	0.79	0.94
		100	100	100.01	100.003	0.0057735	100	100.01	100.01	100.007
		Diprotomeric MPO (ααββ)					Monoprotomeric MPO (αβ)
Asn323		Relative abundance (%)					Relative abundance (%)
Peptide	Glycan	Replicate 1	Replicate 2	Replicate 3	Mean (Replicate 1-3)	SD	Replicate 1	Replicate 2	Replicate 3	Mean (Replicate 1-3)	SD	p value (t-test, two-tailed)	MPO glycoform abundance ratio (diprotomeric:monoprotomeric MPO)
N323: SCPACPGSNITIR	HexNAc(2)Hex(3)Fuc(1)	12.17	12.7	12.55	12.4733	0.273191	8.7	7.62	8.06	8.12667	0.543078	0	1.54
N323: SCPACPGSNITIR	HexNAc(3)Hex(3)Fuc(1)	0.08	0.13	0.12	0.11	0.0264575	0.04	0.03	0.03	0.0333333	0.0057735	0.01	3.65
N323: SCPACPGSNITIR	HexNAc(2)Hex(2)Fuc(1)	26.83	25.24	26.38	26.15	0.819573	24.96	20.22	20.4	21.86	2.68619	0.06	1.2
N323: SCPACPGSNITIR	HexNAc(2)Hex(1)Fuc(1)	0.29	0.31	0.32	0.306667	0.0152753	0.29	0.46	0.42	0.39	0.0888819	0.17	0.78
N323: SCPACPGSNITIR	HexNAc(2)Fuc(1)	0.75	0.77	0.76	0.76	0.01	0.67	0.88	0.94	0.83	0.141774	0.43	0.91
N323: SCPACPGSNITIR	HexNAc(1)Fuc(1)	5.03	5.16	4.98	5.05667	0.0929157	4.14	5.81	6.25	5.4	1.11315	0.62	0.94
N323: SCPACPGSNITIR	HexNAc(2)Hex(8)	0.07	0.07	0.07	0.07	0	0.12	0.11	0.1	0.11	0.01	0	0.64
N323: SCPACPGSNITIR	HexNAc(2)Hex(1)	0.55	0.55	0.58	0.56	0.0173205	0.72	0.96	0.89	0.856667	0.123423	0.01	0.66
N323: SCPACPGSNITIR	HexNAc(2)Hex(6)	7.01	7.33	8.51	7.61667	0.790021	11.85	11.5	11.28	11.5433	0.28746	0	0.66
N323: SCPACPGSNITIR	HexNAc(2)Hex(5)	8.03	8.5	8.14	8.22333	0.245832	10.69	12.24	11.15	11.36	0.796053	0	0.72
N323: SCPACPGSNITIR	HexNac(3)Hex(5)Fuc(1)	0.08	0.08	0.08	0.08	0	0.11	0.11	0.1	0.106667	0.0057735	0	0.72
N323: SCPACPGSNITIR	HexNAc(2)Hex(5)Fuc(1)	0.46	0.45	0.46	0.456667	0.0057735	0.59	0.7	0.55	0.613333	0.0776745	0.03	0.75
N323: SCPACPGSNITIR	HexNAc(2)Hex(2)	8.27	7.87	7.99	8.04333	0.205264	7.48	6.17	6.2	6.61667	0.747819	0.03	1.22
N323: SCPACPGSNITIR	HexNAc(2)Hex(3)	3.62	4.36	3.79	3.92333	0.387599	3.21	3.02	3.4	3.21	0.19	0.05	1.22
N323: SCPACPGSNITIR	HexNac(3)Hex(4)Fuc(1)NeuAc(1)	1.18	1.05	0.97	1.06667	0.105987	0.67	0.92	0.78	0.79	0.1253	0.04	1.35
N323: SCPACPGSNITIR	HexNAc(2)Hex(6)Fuc(1)	0.04	0.09	0.09	0.0733333	0.0288675	0.05	0.02	0.04	0.0366667	0.0152753	0.12	2.01
N323: SCPACPGSNITIR	HexNAc(2)Hex(7)	7.36	6.3	6.21	6.62333	0.639557	8.29	7.48	7	7.59	0.651997	0.14	0.87
N323: SCPACPGSNITIR	HexNAc(2)	0.59	0.63	0.62	0.613333	0.0208167	0.58	0.92	1	0.833333	0.22301	0.17	0.73
N323: SCPACPGSNITIR	HexNAc(4)Hex(5)Fuc(1)NeuAc(2)	0.09	0.1	0.11	0.1	0.01	0.06	0.11	0.06	0.0766667	0.0288675	0.24	1.3
N323: SCPACPGSNITIR	HexNAc(1)	11.2	11.12	11	11.1067	0.100664	10.01	13.96	14.82	12.93	2.56509	0.29	0.86
N323: SCPACPGSNITIR	HexNAc(3)Hex(4)NeuAc(1)	0.02	0.02	0.02	0.02	0	0.01	0.01	0.02	0.0133333	0.0057735	0.33	1.14
N323: SCPACPGSNITIR	HexNAc(2)Hex(7)Phos(1)	2.12	2.29	1.85	2.08667	0.221886	2.08	1.86	1.87	1.93667	0.124231	0.37	1.08
N323: SCPACPGSNITIR	None	0.37	0.47	0.41	0.416667	0.0503322	0.57	0.42	0.53	0.506667	0.0776745	0.17	0.82
N323: SCPACPGSNITIR	HexNAc(2)Hex(4)	3.65	4.29	3.9	3.94667	0.322542	4	4.33	3.98	4.10333	0.196554	0.52	0.96
N323: SCPACPGSNITIR	HexNAc(4)Hex(4)Fuc(1)NeuAc(1)	0.08	0.06	0.06	0.0666667	0.011547	0.04	0.09	0.06	0.0633333	0.0251661	0.79	1.06
N323: SCPACPGSNITIR	HexNAc(2)Hex(7)Phos(2)	0.02	0.01	0.01	0.0133333	0.0057735	0.02	0.02	0.01	0.0166667	0.0057735	0.98	1
N323: SCPACPGSNITIR	HexNAc(2)Hex(6)Phos(1)	0.04	0.04	0.03	0.0366667	0.0057735	0.03	0.04	0.04	0.0366667	0.0057735	1	1
		100	99.99	100.01	100		99.98	100.01	99.98	99.99
		Diprotomeric MPO (ααββ)					Monoprotomeric MPO (αβ)
Asn729		Relative abundance (%)					Relative abundance (%)
Peptide	Glycan	Replicate 1	Replicate 2	Replicate 3	Mean (Replicate 1-3)	SD	Replicate 1	Replicate 2	Replicate 3	Mean (Replicate 1-3)	SD	p value (t-test, two-tailed)	MPO glycoform abundance ratio (diprotomeric:monoprotomeric MPO)
N729: DFVNCSTLPALNLASWR	HexNAc(2)Fuc(1)	0.371578	0.455281	0.437971	0.42161		0.812326	1.02072	0.884309	0.905787	0.105846	0.00186131	0.465463
N729: DFVNCSTLPALNLASWR	HexNAc(1)Fuc(1)	3.62389	3.60437	4.18726	3.80517		6.69518	7.57178	8.66232	7.64309	0.985508	0.00307136	0.497858
N729: DFVNCSTLPALNLASWR	HexNAc(2)Hex(3)Fuc(1)	0.191719	0.245355	0.189125	0.208733		0.141608	0.0877078	0.116874	0.115397	0.0269805	0.0178322	1.80883
N729: DFVNCSTLPALNLASWR	HexNAc(2)Hex(1)Fuc(1)	2.31821	1.56038	1.69204	1.85688		2.78993	4.20802	3.49859	3.49885	0.709045	0.0252815	0.530711
N729: DFVNCSTLPALNLASWR	HexNAc(2)Hex(2)Fuc(1)	13.599	11.2967	9.57974	11.4918		11.8392	5.17281	5.76361	7.59186	3.69011	0.18348	1.5137
N729: DFVNCSTLPALNLASWR	HexNAc(3)Hex(4)Fuc(1)	0.0690474	0.0691743	0.0725657	0.0702625		0.108235	0.0876494	0.25181	0.149231	0.0894297	0.200979	0.470829
N729: DFVNCSTLPALNLASWR	HexNAc(3)Hex(3)Fuc(1)	0.0802495	0.100785	0.0804054	0.0871466		0.0796806	0.0951593	0.169424	0.114755	0.0479737	0.387918	0.759416
N729: DFVNCSTLPALNLASWR	None	50.1772	52.9349	54.9994	52.7038		38.8796	40.621	40.4798	39.9935	0.967232	0.00107498	1.31781
N729: DFVNCSTLPALNLASWR	HexNAc(2)Hex(1)	0.698968	0.59875	0.716789	0.671502		2.0502	2.27863	2.8542	2.39435	0.414301	0.00205765	0.280453
N729: DFVNCSTLPALNLASWR	HexNAc(3)Hex(4)Fuc(1)NeuAc(1)	1.01334	1.02919	0.867458	0.969996		2.4919	3.05701	1.88215	2.47702	0.587571	0.0117627	0.391597
N729: DFVNCSTLPALNLASWR	HexNAc(2)	0.0861809	0.0846329	0.0729321	0.0812486		0.254954	0.199525	0.354272	0.269583	0.0784043	0.0143426	0.301386
N729: DFVNCSTLPALNLASWR	HexNAc(2)Hex(3)	4.00084	2.42887	2.18132	2.87034		9.62513	9.06983	4.06992	7.58829	3.05963	0.0638531	0.378259
N729: DFVNCSTLPALNLASWR	HexNAc(2)Hex(4)	2.05483	1.486	1.28892	1.60992		3.47913	2.79071	2.0577	2.77585	0.710827	0.068262	0.579973
N729: DFVNCSTLPALNLASWR	HexNAc(2)Hex(5)	1.01916	0.86621	0.208391	0.697919		1.105	0.922618	1.54243	1.19001	0.318529	0.186844	0.58648
N729: DFVNCSTLPALNLASWR	HexNAc(2)Hex(2)	1.57592	1.50395	1.76769	1.61585		1.52927	2.29076	2.06193	1.96065	0.390717	0.222454	0.824141
N729: DFVNCSTLPALNLASWR	HexNAc(2)Hex(5)Fuc(1)	0.0961939	0.103434	0.0975113	0.0990462		0.0927976	0.133475	0.360528	0.1956	0.144272	0.311021	0.506371
N729: DFVNCSTLPALNLASWR	HexNAc(2)Hex(6)	0.360388	0.498615	0.359422	0.406142		0.421259	0.44599	0.976711	0.614653	0.313795	0.327253	0.660766
N729: DFVNCSTLPALNLASWR	HexNAc(2)Hex(4)Fuc(1)	0.198409	0.249124	0.185399	0.210977		0.209623	0.189915	0.438869	0.279469	0.138396	0.451747	0.754922
N729: DFVNCSTLPALNLASWR	HexNAc(1)	18.4649	20.8842	21.0157	20.1216		17.395	19.7566	23.5745	20.2421	3.11823	0.954454	0.994049
		100	100	100	100		100	100	100	100

## Sheet: Table S6
Supplementary Table S6
Glycoprofiling of MPO from in maturing, resting, granule-separated and activated neutrophils. See also Figure 3D for overview, and Supplementary Table S2 for tabulated quantiative data and Supplementary Data S3A-E and HCD-MS/MS (+) spectral evidence of all reported N-glycopeptides of nMPO included here as a reference to the other variants of MPO																									PM	Promyelocyte			Az	Azurophilic granule
																									MM	Metamyelocyte			Sp	Specific granule
																									BN	Band neutrophil			Ge	Gelatinase granule
																									SN	Neutrophil with segmented nuclei			Se/Pl	Secretory vesicle/plasma membrane
All glycoforms at all sites	Top 5 glycoforms for nMPO highlighted																								PMN	Polymorphonuclear cell (neutrophil)			Dg	Degranulated														Top 5 glycoforms at all sites
Asn323																																												Asn323
	Relative abundance (%)																																		Correlation across all sites										Relative abundance (%)
N323: SCPACPGSNITIR	PM-MPO		MM-MPO		BN-MPO		SN-MPO		PMN-nMPO		Az-MPO		Sp-MPO		Ge-MPO		Se-/Pl-MPO		Dg-MPO					Relative abundance (%)																				N323: SCPACPGSNITIR	PM-MPO		MM-MPO		BN-MPO
Glycan	Mean	SD	Mean	SD	Mean	SD	Mean	SD	Mean	SD	Mean	SD	Mean	SD	Mean	SD	Mean	SD	Mean				Asn323	PM-MPO	MM-MPO	BN-MPO	SN-MPO	PMN-nMPO	Az-MPO	Sp-MPO	Ge-MPO	Se-/Pl-MPO	Dg-MPO											Glycan	Mean	SD	Mean	SD	Mean
None	0.050065	0.029751	0.0410365	0.0159722	0.0230828	0.0084413	0.0322921	0.0249898	0.00719444	0.00251151	0.0128448	0.0016384	0.00766571	0.00534245	0.00719826	0.00440013	0	0	0				None	0.050065	0.0410365	0.0230828	0.0322921	0.00719444	0.0128448	0.00766571	0.00719826	0	0			PM-MPO	MM-MPO	BN-MPO	SN-MPO	PMN-nMPO				HexNAc(1)	0.272446	0.082524	0.211137	0.0903936	0.223109
HexNAc(1)	0.272446	0.082524	0.211137	0.0903936	0.223109	0.105952	0.238513	0.176586	0.149436	0.027371	0.204803	0.0459163	0.196208	0.00834497	0.201797	0.0199312	0.356321	0.0891601	0.249886				HexNAc(1)	0.272446	0.211137	0.223109	0.238513	0.149436	0.204803	0.196208	0.201797	0.356321	0.249886		PM-MPO		0.973708	0.96878	0.953091	0.932236				HexNAc(2)Hex(2)	0.0549224	0.00624851	0.0526329	0.0148729	0.0578663
HexNAc(1)Fuc(1)	0.113309	0.0313518	0.0728838	0.0150764	0.0801583	0.043202	0.0932629	0.0191951	0.062621	0.0152088	0.0911757	0.0111745	0.0722201	0.0118279	0.0750828	0.0046381	0.0722301	0.00302539	0.106525				HexNAc(1)Fuc(1)	0.113309	0.0728838	0.0801583	0.0932629	0.062621	0.0911757	0.0722201	0.0750828	0.0722301	0.106525		MM-MPO			0.985374	0.970367	0.941937				HexNAc(2)Hex(2)Fuc(1)	0.20486	0.0356208	0.231455	0.0794562	0.230351
HexNAc(2)	0.00706288	0.00229566	0.00452783	0.00324469	0.00310182	0.0045578	0.0047077	0.0094154	0.0100064	0.00142859	0.0144826	0.00344128	0.0166981	0.00159888	0.0193195	0.00576257	0.0348619	0.00195467	0				HexNAc(2)	0.00706288	0.00452783	0.00310182	0.0047077	0.0100064	0.0144826	0.0166981	0.0193195	0.0348619	0		BN-MPO				0.98851	0.956308				HexNAc(2)Hex(3)Fuc(1)	0.0635428	0.0106576	0.0759295	0.0206562	0.092382
HexNAc(2)Fuc(1)	0.0191626	0.00119339	0.0132944	0.00292908	0.0167076	0.00365512	0.0103503	0.0038503	0.0166756	0.00295762	0.016639	0.00171815	0.0119806	0.00105476	0.0115166	0.00209719	0.0135886	0.00254274	0				HexNAc(2)Fuc(1)	0.0191626	0.0132944	0.0167076	0.0103503	0.0166756	0.016639	0.0119806	0.0115166	0.0135886	0		SN-MPO					0.96515				HexNAc(2)Hex(5)	0.0344452	0.022404	0.0567274	0.0192849	0.0615945
HexNAc(2)Hex(1)	0.0006076	0.0012152	0.000759957	0.00151991	0.00172265	0.00225045	0.00179421	0.00258067	0.00533711	0.00309593	0.00588106	0.000451252	0.0101313	0.00193752	0.00543123	0.00300467	0.00440202	0.0016912	0				HexNAc(2)Hex(1)	0.0006076	0.000759957	0.00172265	0.00179421	0.00533711	0.00588106	0.0101313	0.00543123	0.00440202	0		PMN-nMPO
HexNAc(2)Hex(1)Fuc(1)	0	0	0	0	0	0	0	0	0.00394068	0.000280944	0.00430655	0.000676804	0.00670458	0.0023397	0.00373094	0.00185889	0.00245056	0.00165347	0				HexNAc(2)Hex(1)Fuc(1)	0	0	0	0	0.00394068	0.00430655	0.00670458	0.00373094	0.00245056	0
HexNAc(2)Hex(2)	0.0549224	0.00624851	0.0526329	0.0148729	0.0578663	0.0128877	0.0636691	0.0144933	0.0711143	0.00915331	0.0593583	0.0029456	0.0534319	0.0128578	0.0521509	0.00464745	0.0507872	0.0131371	0.0753092				HexNAc(2)Hex(2)	0.0549224	0.0526329	0.0578663	0.0636691	0.0711143	0.0593583	0.0534319	0.0521509	0.0507872	0.0753092
HexNAc(2)Hex(2)Fuc(1)	0.20486	0.0356208	0.231455	0.0794562	0.230351	0.0595027	0.288834	0.110948	0.219187	0.0645005	0.257878	0.0293177	0.243842	0.0188035	0.247438	0.0260086	0.20555	0.027484	0.375583				HexNAc(2)Hex(2)Fuc(1)	0.20486	0.231455	0.230351	0.288834	0.219187	0.257878	0.243842	0.247438	0.20555	0.375583			Az-MPO	Sp-MPO	Ge-MPO	Se/Pl-MPO	PMN-nMPO	Dg-MPO			Asn355
HexNAc(2)Hex(3)	0.0351811	0.0132047	0.0474379	0.0185693	0.0412752	0.0158146	0.028581	0.0192857	0.0435175	0.00333346	0.0339864	0.0012075	0.0330156	0.0101437	0.0354552	0.00087848	0.0289177	0.00899384	0				HexNAc(2)Hex(3)	0.0351811	0.0474379	0.0412752	0.028581	0.0435175	0.0339864	0.0330156	0.0354552	0.0289177	0		Az-MPO		0.990461	0.986983	0.971483	0.987572	0.932098				Relative abundance (%)
HexNAc(2)Hex(3)Fuc(1)	0.0635428	0.0106576	0.0759295	0.0206562	0.092382	0.0194074	0.0747287	0.0333253	0.109828	0.0218097	0.104291	0.0200547	0.0798672	0.0129628	0.0950566	0.00776077	0.0735306	0.0123748	0.118411				HexNAc(2)Hex(3)Fuc(1)	0.0635428	0.0759295	0.092382	0.0747287	0.109828	0.104291	0.0798672	0.0950566	0.0735306	0.118411		Sp-MPO			0.985237	0.960621	0.988224	0.916322			N355: NMSNQLGLLAVNQR	PM-MPO		MM-MPO		BN-MPO
HexNAc(2)Hex(4)	0.0304128	0.0205156	0.0336569	0.0168401	0.0500133	0.0320866	0.0265096	0.0181007	0.048817	0.00106727	0.0212816	0.0100177	0.0358709	0.00153899	0.0284292	0.00354756	0.0209943	0.00921565	0				HexNAc(2)Hex(4)	0.0304128	0.0336569	0.0500133	0.0265096	0.048817	0.0212816	0.0358709	0.0284292	0.0209943	0		Ge-MPO				0.978544	0.982083	0.934845			Glycan	Mean	SD	Mean	SD	Mean
HexNAc(2)Hex(4)Fuc(1)	0	0	0.00250128	0.00289994	0.00114323	0.00132867	0.000585508	0.00117102	0	0	0	0	0	0	0	0	0	0	0				HexNAc(2)Hex(4)Fuc(1)	0	0.00250128	0.00114323	0.000585508	0	0	0	0	0	0		Se/Pl-MPO					0.953828	0.914138			HexNAc(2)Hex(3)	0.00861283	0.00417601	0.0130486	0.00760211	0.00802969
HexNAc(2)Hex(5)	0.0344452	0.022404	0.0567274	0.0192849	0.0615945	0.0367929	0.0425877	0.0343989	0.0757617	0.00845013	0.0399022	0.0130343	0.0726447	0.00256142	0.0678517	0.00542437	0.0301229	0.0205156	0				HexNAc(2)Hex(5)	0.0344452	0.0567274	0.0615945	0.0425877	0.0757617	0.0399022	0.0726447	0.0678517	0.0301229	0		PMN-nMPO						0.910643			HexNAc(2)Hex(4)	0.0239367	0.00927549	0.0351296	0.00578467	0.0393057
HexNAc(2)Hex(5)Fuc(1)	0.00181593	0.00213469	0.00666546	0.00517076	0.00431417	0.0058479	0.00409853	0.00389798	0	0	0	0	0	0	0	0	0	0	0				HexNAc(2)Hex(5)Fuc(1)	0.00181593	0.00666546	0.00431417	0.00409853	0	0	0	0	0	0		Dg-MPO									HexNAc(2)Hex(5)	0.277537	0.0368752	0.283893	0.0685206	0.362155
HexNAc(2)Hex(6)	0.0586171	0.0418969	0.080051	0.0119071	0.0737204	0.0476954	0.0504171	0.023498	0.066338	0.00904778	0.0764364	0.00921874	0.0868434	0.00813893	0.0771435	0.0239601	0.0588654	0.0243155	0.036544				HexNAc(2)Hex(6)	0.0586171	0.080051	0.0737204	0.0504171	0.066338	0.0764364	0.0868434	0.0771435	0.0588654	0.036544											HexNAc(2)Hex(6)	0.467211	0.0419833	0.51892	0.0550677	0.468466
HexNAc(2)Hex(7)	0.0231172	0.0135932	0.0473943	0.0215218	0.029533	0.00563541	0.0331996	0.00502624	0.0420409	0.0146398	0.0449494	0.00586447	0.0608781	0.00411487	0.0612168	0.0115517	0.0394746	0.0142211	0.0192619				HexNAc(2)Hex(7)	0.0231172	0.0473943	0.029533	0.0331996	0.0420409	0.0449494	0.0608781	0.0612168	0.0394746	0.0192619											HexNAc(2)Hex(7)	0.163492	0.0197106	0.122686	0.047404	0.0944162
HexNAc(2)Hex(7)Phos(1)	0.00764368	0.0064854	0.00916594	0.00879379	0.0013227	0.0026454	0.00072533	0.00145066	0.0290636	0.00694115	0	0	0	0	0	0	0	0	0				HexNAc(2)Hex(7)Phos(1)	0.00764368	0.00916594	0.0013227	0.00072533	0.0290636	0	0	0	0	0
HexNAc(2)Hex(7)Phos(2)	0	0	0	0	0	0	0	0	0.00868458	0.00312059	0	0	0	0	0	0	0	0	0.0184795				HexNAc(2)Hex(7)Phos(2)	0	0	0	0	0.00868458	0	0	0	0	0.0184795		Correlation for Asn323
HexNAc(2)Hex(8)	0	0	0	0	0	0	0	0	0.000501975	0.000194277	0	0	0	0	0	0	0	0	0				HexNAc(2)Hex(8)	0	0	0	0	0.000501975	0	0	0	0	0											Asn391
HexNAc(2)Hex(9)	0.0107181	0.00718649	0.00170592	0.00255626	0	0	0	0	0	0	0	0	0	0	0	0	0	0	0				HexNAc(2)Hex(9)	0.0107181	0.00170592	0	0	0	0	0	0	0	0			PM-MPO	MM-MPO	BN-MPO	SN-MPO	PMN-nMPO					Relative abundance (%)
HexNAc(2)Hex(10)	0.00221981	0.0038348	0	0	0	0	0	0	0	0	0	0	0	0	0	0	0	0	0				HexNAc(2)Hex(10)	0.00221981	0	0	0	0	0	0	0	0	0		PM-MPO		0.964028	0.966998	0.963924	0.879263				N391: ALLPFDNLHDDPCLLTNR	PM-MPO		MM-MPO		BN-MPO
HexNAc(3)Hex(3)Fuc(1)	0.00842744	0.00709437	0.00709818	0.00888919	0.00692626	0.011285	0.0030256	0.0060512	0	0	0	0	0	0	0	0	0	0	0				HexNAc(3)Hex(3)Fuc(1)	0.00842744	0.00709818	0.00692626	0.0030256	0	0	0	0	0	0		MM-MPO			0.992588	0.9851	0.955901				Glycan	Mean	SD	Mean	SD	Mean
HexNAc(3)Hex(3)Fuc(1)NeuAc(1)	0	0	0	0	0	0	0	0	0	0	0	0	0	0	0	0	0	0	0				HexNAc(3)Hex(3)Fuc(1)NeuAc(1)	0	0	0	0	0	0	0	0	0	0		BN-MPO				0.983043	0.962727				HexNAc(2)Hex(2)	0.113718	0.0562048	0.054136	0.030312	0.0352941
HexNAc(3)Hex(4)Fuc(1)	0	0	0	0	0	0	0	0	0	0	0	0	0	0	0	0	0	0	0				HexNAc(3)Hex(4)Fuc(1)	0	0	0	0	0	0	0	0	0	0		SN-MPO					0.943308				HexNAc(2)Hex(3)	0.24058	0.0377475	0.238971	0.0399	0.220654
HexNAc(3)Hex(4)Fuc(1)NeuAc(1)	0.0014241	0.00134338	0.00393864	0.00508709	0.00167608	0.00335216	0.00211873	0.00264009	0.0261884	0.00531236	0.0117846	0.00159652	0.0119976	0.00167035	0.0111814	0.00128967	0.00790281	0.0058573	0				HexNAc(3)Hex(4)Fuc(1)NeuAc(1)	0.0014241	0.00393864	0.00167608	0.00211873	0.0261884	0.0117846	0.0119976	0.0111814	0.00790281	0		PMN-nMPO									HexNAc(2)Hex(4)	0.154812	0.0371074	0.210828	0.0447925	0.287162
HexNAc(4)Hex(4)Fuc(1)NeuAc(1)	0	0	0	0	0	0	0	0	0.00156056	0.000383799	0	0	0	0	0	0.000611506	0	0	0				HexNAc(4)Hex(4)Fuc(1)NeuAc(1)	0	0	0	0	0.00156056	0	0	0	0	0											HexNAc(2)Hex(5)	0.253128	0.119134	0.256027	0.108483	0.250513
HexNAc(3)Hex(4)NeuAc(1)	0	0	0	0	0	0	0	0	0.00066185	0.000505853	0	0	0	0	0	0	0	0	0				HexNAc(3)Hex(4)NeuAc(1)	0	0	0	0	0.00066185	0	0	0	0	0											HexNAc(2)Hex(6)	0.160156	0.0764976	0.118933	0.0379597	0.171793
HexNAc(3)Hex(5)Fuc(1)	0	0	0	0	0	0	0	0	0.000754471	0.00021544	0	0	0	0	0	0	0	0	0				HexNAc(3)Hex(5)Fuc(1)	0	0	0	0	0.000754471	0	0	0	0	0			Az-MPO	Sp-MPO	Ge-MPO	Se/Pl-MPO	PMN-nMPO	Dg-MPO
HexNAc(4)Hex(5)Fuc(1)NeuAc(2)	0	0	0	0	0	0	0	0	0.000769461	0.000351268	0	0	0	0	0	0	0	0	0				HexNAc(4)Hex(5)Fuc(1)NeuAc(2)	0	0	0	0	0.000769461	0	0	0	0	0		Az-MPO		0.987043	0.992512	0.909583	0.967455	0.970163
																																			Sp-MPO			0.997744	0.903821	0.971519	0.937364
																																			Ge-MPO				0.91003	0.97431	0.947797			Asn483
	1		1		1		1		1		1		1		1		1		1					1	1	1	1	1	1	1	1	1	1		Se/Pl-MPO					0.839342	0.871356				Relative abundance (%)
																																			PMN-nMPO						0.921186			N483: SYNDSVDPR	PM-MPO		MM-MPO		BN-MPO
																																			Dg-MPO									Glycan	Mean	SD	Mean	SD	Mean
																																												HexNAc(2)Hex(3)Fuc(1)	0.733776	0.135433	0.564348	0.0941219	0.633175
Asn355																																												HexNAc(2)Hex(4)Fuc(1)	0.0144764	0.0108661	0.0350042	0.0157956	0.0118623
	Relative abundance (%)																							Relative abundance (%)																				HexNAc(3)Hex(3)Fuc(1)	0.156174	0.0519561	0.18601	0.0437507	0.189347
N355: NMSNQLGLLAVNQR	PM-MPO		MM-MPO		BN-MPO		SN-MPO		PMN-nMPO		Az-MPO		Sp-MPO		Ge-MPO		Se-/Pl-MPO		Dg-MPO				Asn355	PM-MPO	MM-MPO	BN-MPO	SN-MPO	PMN-nMPO	Az-MPO	Sp-MPO	Ge-MPO	Se-/Pl-MPO	Dg-MPO											HexNAc(3)Hex(4)Fuc(1)NeuAc(1)	0.00926768	0.0107455	0.0135717	0.00780217	0.015135
Glycan	Mean	SD	Mean	SD	Mean	SD	Mean	SD	Mean	SD	Mean	SD	Mean	SD	Mean	SD	Mean	SD	Mean				None	0.0119509	0.00543328	0.00860158	0.00542079	0.00830652	0.00958887	0.0159485	0.0204934	0.0614005	0		Correlation for Asn355									HexNAc(4)Hex(4)Fuc(1)NeuAc(1)	0.0129777	0.0118303	0.0139574	0.0154136	0.0143495
None	0.0119509	0.00429985	0.00543328	0.00169738	0.00860158	0.00465398	0.00542079	0.00198975	0.00830652	0.00125822	0.00958887	0.00109107	0.0159485	0.00948958	0.0204934	0.00713262	0.0614005	0.00934126	0				HexNAc(1)	0	0	0	0	0.0023003	0.00838718	0.0133291	0.0316489	0.0398509	0
HexNAc(1)	0	0	0	0	0	0	0	0	0.0023003	0.000871698	0.00838718	0.00514533	0.0133291	0.00757347	0.0316489	0.0136423	0.0398509	0.0236004	0				HexNAc(2)	0	0	0	0	0.000118477	0.004456	0.00129737	0.0150666	0.00418248	0			PM-MPO	MM-MPO	BN-MPO	SN-MPO	PMN-nMPO
HexNAc(2)	0	0	0	0	0	0	0	0	0.000118477	5.9333e-05	0.004456	0.0021612	0.00129737	0.00259475	0.0150666	0.017521	0.00418248	0.00399941	0				HexNAc(2)Hex(1)	0	0	0	0	0.0012122	0	0	0	0	0		PM-MPO		0.993998	0.979472	0.964231	0.966093
HexNAc(2)Hex(1)	0	0	0	0	0	0	0	0	0.0012122	0.000659867	0	0	0	0	0	0	0	0	0				HexNAc(2)Hex(2)	0	0	0	0	0.00105183	0.000247832	0.0013301	0.000735428	0	0		MM-MPO			0.984009	0.969786	0.968647				Asn729
HexNAc(2)Hex(2)	0	0	0	0	0	0	0	0	0.00105183	0.000127584	0.000247832	0.000265529	0.0013301	0.00131366	0.000735428	0.000980894	0	0	0				HexNAc(2)Hex(3)	0.00861283	0.0130486	0.00802969	0.0119481	0.0234802	0.0240484	0.0166253	0.0131545	0.0115365	0		BN-MPO				0.997555	0.99662					Relative abundance (%)
HexNAc(2)Hex(3)	0.00861283	0.00417601	0.0130486	0.00760211	0.00802969	0.00414288	0.0119481	0.00585573	0.0234802	0.00217826	0.0240484	0.00300866	0.0166253	0.00137634	0.0131545	0.00514691	0.0115365	0.00662544	0				HexNAc(2)Hex(4)	0.0239367	0.0351296	0.0393057	0.041706	0.0440153	0.0704823	0.0640713	0.0530361	0.0520616	0		SN-MPO					0.998895				N729: DFVNCSTLPALNLASWR	PM-MPO		MM-MPO		BN-MPO
HexNAc(2)Hex(4)	0.0239367	0.00927549	0.0351296	0.00578467	0.0393057	0.00663364	0.041706	0.00835361	0.0440153	0.000567683	0.0704823	0.00509372	0.0640713	0.00264222	0.0530361	0.0113827	0.0520616	0.0117805	0				HexNAc(2)Hex(5)	0.277537	0.283893	0.362155	0.395612	0.38621	0.342191	0.357462	0.297433	0.317715	0.114548		PMN-nMPO									Glycan	Mean	SD	Mean	SD	Mean
HexNAc(2)Hex(5)	0.277537	0.0368752	0.283893	0.0685206	0.362155	0.111025	0.395612	0.0465985	0.38621	0.00963967	0.342191	0.0442452	0.357462	0.0132451	0.297433	0.0320986	0.317715	0.0394415	0.114548				HexNAc(2)Hex(6)	0.467211	0.51892	0.468466	0.458232	0.436364	0.44426	0.446459	0.44185	0.40377	0.790616											None	0.623401	0.0554636	0.487415	0.133565	0.465779
HexNAc(2)Hex(6)	0.467211	0.0419833	0.51892	0.0550677	0.468466	0.128896	0.458232	0.0395351	0.436364	0.00872162	0.44426	0.0346338	0.446459	0.0233829	0.44185	0.0288943	0.40377	0.0147013	0.790616				HexNAc(2)Hex(7)	0.163492	0.122686	0.0944162	0.0764492	0.0933515	0.0931979	0.0834779	0.126184	0.109483	0.0948362											HexNAc(1)	0.103618	0.0322822	0.0958203	0.0280074	0.129299
HexNAc(2)Hex(7)	0.163492	0.0197106	0.122686	0.047404	0.0944162	0.0391281	0.0764492	0.0318147	0.0933515	0.00413587	0.0931979	0.0054801	0.0834779	0.0212181	0.126184	0.0315641	0.109483	0.0106217	0.0948362				HexNAc(2)Hex(8)	0.00720596	0.00145739	0	0	0.00358977	0.00314019	0	0.00039805	0	0			Az-MPO	Sp-MPO	Ge-MPO	Se/Pl-MPO	PMN-nMPO	Dg-MPO			HexNAc(1)Fuc(1)	0.0765277	0.0172785	0.114467	0.0393203	0.119923
HexNAc(2)Hex(8)	0.00720596	0.00497999	0.00145739	0.00291477	0	0	0	0	0.00358977	0.000209096	0.00314019	0.000384964	0	0	0.00039805	0.000796099	0	0	0				HexNAc(2)Hex(9)	0.0167328	0	0	0	0	0	0	0	0	0		Az-MPO		0.999212	0.992601	0.990377	0.995753	0.852494			HexNAc(2)Hex(2)	0.0338847	0.00918247	0.0709178	0.0146855	0.0695179
HexNAc(2)Hex(9)	0.0167328	0.0067196	0	0	0	0	0	0	0	0	0	0	0	0	0	0	0	0	0				HexNAc(3)Hex(4)	0.00105928	0.0018402	0.00245266	0.000680852	0	0	0	0	0	0		Sp-MPO			0.990266	0.991858	0.997228	0.843138			HexNAc(2)Hex(2)Fuc(1)	0.107363	0.0180925	0.150923	0.0646879	0.135362
HexNAc(3)Hex(4)	0.00105928	0.00211855	0.0018402	0.00227051	0.00245266	0.00490532	0.000680852	0.0013617	0	0	0	0	0	0	0	0	0	0	0				HexNAc(3)Hex(5)	0.00263882	0.00739524	0.00543531	0	0	0	0	0	0	0		Ge-MPO				0.992168	0.983959	0.885081
HexNAc(3)Hex(5)	0.00263882	0.0046902	0.00739524	0.0109938	0.00543531	0.00767552	0	0	0	0	0	0	0	0	0	0	0	0	0				HexNAc(3)Hex(6)	0.0196226	0.0101966	0.011138	0.00995062	0	0	0	0	0	0		Se/Pl-MPO					0.987872	0.842382
HexNAc(3)Hex(6)	0.0196226	0.0173808	0.0101966	0.0083095	0.011138	0.0199775	0.00995062	0.00948605	0	0	0	0	0	0	0	0	0	0	0																PMN-nMPO						0.815947
																								1	1	1	1	1	1	1	1	1	1		Dg-MPO
	1		1		1		1		1		1		1		1		1		1																Correlation for Asn391
																																				PM-MPO	MM-MPO	BN-MPO	SN-MPO	PMN-nMPO
Asn391																																			PM-MPO		0.950403	0.92153	0.929473	0.884011
	Relative abundance (%)																							Relative abundance (%)											MM-MPO			0.948135	0.95092	0.805521
N391: ALLPFDNLHDDPCLLTNR	PM-MPO		MM-MPO		BN-MPO		SN-MPO		PMN-nMPO		Az-MPO		Sp-MPO		Ge-MPO		Se-/Pl-MPO		Dg-MPO				Asn391	PM-MPO	MM-MPO	BN-MPO	SN-MPO	PMN-nMPO	Az-MPO	Sp-MPO	Ge-MPO	Se-/Pl-MPO	Dg-MPO		BN-MPO				0.980309	0.837522
Glycan	Mean	SD	Mean	SD	Mean	SD	Mean	SD	Mean	SD	Mean	SD	Mean	SD	Mean	SD	Mean	SD	Mean				None	0.0508496	0.116902	0.0310689	0.0518953	0.00658046	0.0052718	0.00511315	0.00199483	0.0032649	0.0197977		SN-MPO					0.901913
None	0.0508496	0.0313432	0.116902	0.0518828	0.0310689	0.0507351	0.0518953	0.0886107	0.00658046	0.00241597	0.0052718	0.00142591	0.00511315	0.000190234	0.00199483	0.00174561	0.0032649	0.000915848	0.0197977				HexNAc(1)	0	0	0	0	0.00344864	0.00697997	0.00596922	0.00650546	0.025677	0		PMN-nMPO
HexNAc(1)	0	0	0	0	0	0	0	0	0.00344864	0.00113649	0.00697997	0.00447798	0.00596922	0.00163712	0.00650546	0.00486659	0.025677	0.0104614	0				HexNAc(2)	0	0	0	0	0.00113086	0.00293347	0.00104299	0.00232048	0.00477011	0
HexNAc(2)	0	0	0	0	0	0	0	0	0.00113086	7.19602e-05	0.00293347	0.0012765	0.00104299	0.000986486	0.00232048	0.00248822	0.00477011	0.00414679	0				HexNAc(2)Hex(1)	0	0	0	0	0.00034042	4.16107e-05	0	0	0	0
HexNAc(2)Hex(1)	0	0	0	0	0	0	0	0	0.00034042	0.000130918	4.16107e-05	8.32215e-05	0	0	0	0	0	0	0				HexNAc(2)Hex(2)	0.113718	0.054136	0.0352941	0.0227761	0.0247839	0.0109938	0.0114229	0.00598437	0.00825347	0			Az-MPO	Sp-MPO	Ge-MPO	Se/Pl-MPO	PMN-nMPO	Dg-MPO
HexNAc(2)Hex(2)	0.113718	0.0562048	0.054136	0.030312	0.0352941	0.0193304	0.0227761	0.00968657	0.0247839	0.00330763	0.0109938	0.00112269	0.0114229	0.00216959	0.00598437	0.00450373	0.00825347	0.0045734	0				HexNAc(2)Hex(3)	0.24058	0.238971	0.220654	0.269698	0.308431	0.329885	0.351993	0.288581	0.281696	0.331488		Az-MPO		0.997433	0.985499	0.982655	0.979673	0.998569
HexNAc(2)Hex(3)	0.24058	0.0377475	0.238971	0.0399	0.220654	0.0367356	0.269698	0.0256627	0.308431	0.0537625	0.329885	0.0385646	0.351993	0.0221628	0.288581	0.0339064	0.281696	0.0316471	0.331488				HexNAc(2)Hex(3)Fuc(1)	0.00032057	0.000448532	0	0.000539659	0.00125215	0.000973178	0.000881869	0.000657397	0.000287984	0		Sp-MPO			0.975393	0.970455	0.97586	0.994431
HexNAc(2)Hex(3)Fuc(1)	0.00032057	0.000371763	0.000448532	0.000897065	0	0	0.000539659	0.000660679	0.00125215	0.000184603	0.000973178	0.000167338	0.000881869	0.000354371	0.000657397	0.000456712	0.000287984	0.000292344	0				HexNAc(2)Hex(4)	0.154812	0.210828	0.287162	0.250771	0.12309	0.147431	0.153443	0.132973	0.120042	0.145311		Ge-MPO				0.998167	0.992795	0.984094
HexNAc(2)Hex(4)	0.154812	0.0371074	0.210828	0.0447925	0.287162	0.0496856	0.250771	0.037345	0.12309	0.0300304	0.147431	0.0140765	0.153443	0.00763531	0.132973	0.0170369	0.120042	0.00737974	0.145311				HexNAc(2)Hex(5)	0.253128	0.256027	0.250513	0.209471	0.202923	0.243557	0.223369	0.245108	0.254107	0.258314		Se/Pl-MPO					0.988303	0.981683
HexNAc(2)Hex(5)	0.253128	0.119134	0.256027	0.108483	0.250513	0.0698672	0.209471	0.0520038	0.202923	0.0547747	0.243557	0.021914	0.223369	0.0216259	0.245108	0.0272226	0.254107	0.0310267	0.258314				HexNAc(2)Hex(6)	0.160156	0.118933	0.171793	0.190669	0.313841	0.2452	0.237987	0.30484	0.299382	0.24509		PMN-nMPO						0.974949
HexNAc(2)Hex(6)	0.160156	0.0764976	0.118933	0.0379597	0.171793	0.0502605	0.190669	0.107478	0.313841	0.0638197	0.2452	0.0496195	0.237987	0.0209838	0.30484	0.047528	0.299382	0.0203832	0.24509				HexNAc(2)Hex(7)	0.00578212	0.00247826	0.00196269	0.00256455	0.00257226	0.00170404	0.00156152	0.00246842	0	0		Dg-MPO
HexNAc(2)Hex(7)	0.00578212	0.00198214	0.00247826	0.001912	0.00196269	0.00254113	0.00256455	0.00240837	0.00257226	0.000203919	0.00170404	0.00116284	0.00156152	0.00029016	0.00246842	0.00164974	0	0	0				HexNAc(2)Hex(8)	0.00143316	0	0	0	4.6542e-05	0	0	0	0	0
HexNAc(2)Hex(8)	0.00143316	0.00113412	0	0	0	0	0	0	4.6542e-05	3.3792e-05	0	0	0	0	0	0	0	0	0				HexNAc(2)Hex(9)	0.0182763	0	0	0	4.6542e-05	0	0	0	0	0
HexNAc(2)Hex(9)	0.0182763	0.00540897	0	0	0	0	0	0	4.6542e-05	3.3792e-05	0	0	0	0	0	0	0	0	0				HexNAc(3)Hex(4)NeuAc(1)	0.000943632	0.00127646	0.00155215	0.00161564	0.00675903	0.00327985	0.00554245	0.00437894	0.0018764	0
HexNAc(3)Hex(4)NeuAc(1)	0.000943632	0.000709505	0.00127646	0.000378295	0.00155215	0.000916464	0.00161564	0.00136035	0.00675903	0.0029945	0.00327985	0.00170585	0.00554245	0.00218207	0.00437894	0.00283336	0.0018764	0.00224586	0				HexNAc(3)Hex(5)NeuAc(1)	0	0	0	0	0.00254687	0.00145678	0.00167317	0.00418812	0.000644633	0		Correlation for Asn483
HexNAc(3)Hex(5)NeuAc(1)	0	0	0	0	0	0	0	0	0.00254687	0.000989235	0.00145678	0.000361045	0.00167317	0.000350707	0.00418812	0.00585968	0.000644633	0.000568517	0				HexNAc(3)Hex(6)NeuAc(1)	0	0	0	0	0.00225313	0.000104783	0	0	0	0
HexNAc(3)Hex(6)NeuAc(1)	0	0	0	0	0	0	0	0	0.00225313	0.000834712	0.000104783	0.000209566	0	0	0	0	0	0	0																	PM-MPO	MM-MPO	BN-MPO	SN-MPO	PMN-nMPO
																																			PM-MPO		0.990157	0.993465	0.994375	0.972952
	1		1		1		1		1.00005		0.999812		1		1		1		1					1	1	1	1	1.00005	0.999812	1	1	1	1		MM-MPO			0.99826	0.998116	0.976912
																																			BN-MPO				0.999617	0.976535
																																			SN-MPO					0.97442
Asn483																																			PMN-nMPO
	Relative abundance (%)
N483: SYNDSVDPR	PM-MPO		MM-MPO		BN-MPO		SN-MPO		PMN-nMPO		Az-MPO		Sp-MPO		Ge-MPO		Se-/Pl-MPO		Dg-MPO					Relative abundance (%)
Glycan	Mean	SD	Mean	SD	Mean	SD	Mean	SD	Mean	SD	Mean	SD	Mean	SD	Mean	SD	Mean	SD	Mean				Asn483	PM-MPO	MM-MPO	BN-MPO	SN-MPO	PMN-nMPO	Az-MPO	Sp-MPO	Ge-MPO	Se-/Pl-MPO	Dg-MPO			Az-MPO	Sp-MPO	Ge-MPO	Se/Pl-MPO	PMN-nMPO	Dg-MPO
None	0	0	0	0	0	0	0	0	0	0	0.00222671	0.000917355	0.0015645	0.000519842	0.00277882	0.000681678	0.00549955	0.000664692	0				None	0	0	0	0	0	0.00222671	0.0015645	0.00277882	0.00549955	0		Az-MPO		0.995942	0.994803	0.994272	0.997422	0.971042
HexNAc(1)Fuc(1)	0.00408588	0.00817175	0.0504724	0.0463632	0.0556287	0.0635638	0.0551992	0.0594378	0	0	0.00747789	0.00473523	0.00867503	0.00208967	0.0192791	0.00882434	0.0543339	0.0215317	0				HexNAc(1)Fuc(1)	0.00408588	0.0504724	0.0556287	0.0551992	0	0.00747789	0.00867503	0.0192791	0.0543339	0		Sp-MPO			0.99913	0.988586	0.99782	0.963721
HexNAc(2)Hex(2)Fuc(1)	0.00971922	0.0131373	0.0209472	0.0152278	0.0128493	0.00948427	0.0220755	0.014718	0.0235376	0.00280041	0.0200412	0.00339762	0.0209024	0.0029959	0.0214973	0.00386998	0.0283403	0.0049847	0				HexNAc(2)Hex(2)Fuc(1)	0.00971922	0.0209472	0.0128493	0.0220755	0.0235376	0.0200412	0.0209024	0.0214973	0.0283403	0		Ge-MPO				0.990866	0.996289	0.970244
HexNAc(2)Hex(3)	0.00030209	0.00060418	0.00027192	0.00054384	0	0	0.00049374	0.00098748	0.00142635	0.000548262	0.00141808	0.000384371	0.00174615	0.000234644	0.00223094	0.00103804	0.00396319	0.001154	0				HexNAc(2)Hex(3)	0.00030209	0.00027192	0	0.00049374	0.00142635	0.00141808	0.00174615	0.00223094	0.00396319	0		Se/Pl-MPO					0.989942	0.976939
HexNAc(2)Hex(3)Fuc(1)	0.733776	0.135433	0.564348	0.0941219	0.633175	0.126679	0.637576	0.0432635	0.529972	0.0373693	0.5112	0.0121223	0.497873	0.0299264	0.506615	0.0247085	0.519643	0.0360067	0.818034				HexNAc(2)Hex(3)Fuc(1)	0.733776	0.564348	0.633175	0.637576	0.529972	0.5112	0.497873	0.506615	0.519643	0.818034		PMN-nMPO						0.967869
HexNAc(2)Hex(4)Fuc(1)	0.0144764	0.0108661	0.0350042	0.0157956	0.0118623	0.00300709	0.0170513	0.0136077	0.0297792	0.00127176	0.0342438	0.00631312	0.0255444	0.00759495	0.0214771	0.00388028	0.026715	0.00675763	0.0230535				HexNAc(2)Hex(4)Fuc(1)	0.0144764	0.0350042	0.0118623	0.0170513	0.0297792	0.0342438	0.0255444	0.0214771	0.026715	0.0230535		Dg-MPO
HexNAc(2)Hex(5)	0.0015999	0.00187671	0.00371352	0.00359759	0.000965067	0.00193013	0	0	0.000847022	0.00139412	0.00245964	0.00137741	0.00350268	0.000449435	0.00311253	0.000683808	0.00267728	0.0019315	0				HexNAc(2)Hex(5)	0.0015999	0.00371352	0.000965067	0	0.000847022	0.00245964	0.00350268	0.00311253	0.00267728	0
HexNAc(2)Hex(5)Fuc(1)	0.015151	0.0125532	0.0364758	0.0251439	0.0192328	0.00548575	0.0175682	0.010843	0.0255374	0.000287545	0.0245631	0.00198581	0.0199689	0.00277542	0.019911	0.00139457	0.0195935	0.00149356	0				HexNAc(2)Hex(5)Fuc(1)	0.015151	0.0364758	0.0192328	0.0175682	0.0255374	0.0245631	0.0199689	0.019911	0.0195935	0
HexNAc(2)Hex(6)	0.00122818	0.00144972	0.00160591	0.00197328	0.00119796	0.00239593	0	0	0	0	0	0	0	0	0	0	0	0	0				HexNAc(2)Hex(6)	0.00122818	0.00160591	0.00119796	0	0	0	0	0	0	0
HexNAc(2)Hex(7)	0.000284835	0.00056967	0	0	0	0	0	0	0	0	0	0	0	0	0	0	0	0	0				HexNAc(2)Hex(7)	0.000284835	0	0	0	0	0	0	0	0	0		Correlation for Asn729
HexNAc(2)Hex(9)	0.00808717	0.00765499	0.000186804	0.000373607	0	0	0	0	0	0	0	0	0	0	0	0	0	0	0				HexNAc(2)Hex(9)	0.00808717	0.000186804	0	0	0	0	0	0	0	0
HexNAc(2)Hex(10)	0.000910398	0.0018208	0	0	0	0	0	0	0	0	0	0	0	0	0	0	0	0	0				HexNAc(2)Hex(10)	0.000910398	0	0	0	0	0	0	0	0	0			PM-MPO	MM-MPO	BN-MPO	SN-MPO	PMN-nMPO
HexNAc(3)Hex(3)Fuc(1)	0.156174	0.0519561	0.18601	0.0437507	0.189347	0.0794799	0.181039	0.0517022	0.194458	0.0128549	0.202391	0.0243631	0.176557	0.00965296	0.164559	0.0358844	0.193278	0.021533	0.158912				HexNAc(3)Hex(3)Fuc(1)	0.156174	0.18601	0.189347	0.181039	0.194458	0.202391	0.176557	0.164559	0.193278	0.158912		PM-MPO		0.983789	0.979842	0.931693	0.951632
HexNAc(3)Hex(4)Fuc(1)	0.0118657	0.00495757	0.0193093	0.0181855	0.0086122	0.0064353	0.0128536	0.00955612	0	0	0.0290133	0.0017189	0.0328867	0.00248502	0.0316555	0.00108244	0.0245662	0.0134362	0				HexNAc(3)Hex(4)Fuc(1)	0.0118657	0.0193093	0.0086122	0.0128536	0	0.0290133	0.0328867	0.0316555	0.0245662	0		MM-MPO			0.996611	0.946998	0.960522
HexNAc(3)Hex(4)Fuc(1)NeuAc(1)	0.00926768	0.0107455	0.0135717	0.00780217	0.015135	0.0128961	0.010419	0.00881031	0.0683705	0.013783	0.0565711	0.00547006	0.0870576	0.00942668	0.0874385	0.0373991	0.0470003	0.0179208	0				HexNAc(3)Hex(4)Fuc(1)NeuAc(1)	0.00926768	0.0135717	0.015135	0.010419	0.0683705	0.0565711	0.0870576	0.0874385	0.0470003	0		BN-MPO				0.969683	0.978212
HexNAc(3)Hex(4)Fuc(2)	0.00811378	0.00933635	0.0161852	0.012912	0.00930709	0.00809601	0.00593987	0.00516996	0	0	0	0	0	0	0	0	0	0	0				HexNAc(3)Hex(4)Fuc(2)	0.00811378	0.0161852	0.00930709	0.00593987	0	0	0	0	0	0		SN-MPO					0.995547
HexNAc(3)Hex(6)Fuc(1)NeuAc(1)	0.00066894	0.00133788	0.000926503	0.00185301	0	0	0	0	0.00553256	0.000941979	0.00403422	0.000917184	0.00229034	0.00109853	0.00355486	0.000987796	0.00151917	0.00114076	0				HexNAc(3)Hex(6)Fuc(1)NeuAc(1)	0.00066894	0.000926503	0	0	0.00553256	0.00403422	0.00229034	0.00355486	0.00151917	0		PMN-nMPO
HexNAc(4)Hex(3)Fuc(1)	0.00598198	0.00767111	0.0209287	0.0154568	0.0158139	0.0169484	0.0206135	0.01508	0.018102	0.00116785	0.0197663	0.00173213	0.015478	0.00163677	0.0176959	0.00229997	0.0136439	0.00813355	0				HexNAc(4)Hex(3)Fuc(1)	0.00598198	0.0209287	0.0158139	0.0206135	0.018102	0.0197663	0.015478	0.0176959	0.0136439	0
HexNAc(4)Hex(4)Fuc(1)	0.00166328	0.00199222	0.00686072	0.00821545	0.00294388	0.00374835	0.00280836	0.00377167	0	0	0.00913661	0.000988672	0.00974721	0.000944316	0.010094	0.00161437	0.00601292	0.00319616	0				HexNAc(4)Hex(4)Fuc(1)	0.00166328	0.00686072	0.00294388	0.00280836	0	0.00913661	0.00974721	0.010094	0.00601292	0
HexNAc(4)Hex(4)Fuc(1)NeuAc(1)	0.0129777	0.0118303	0.0139574	0.0154136	0.0143495	0.0124436	0.0107306	0.00958171	0.0951452	0.0199931	0.0713397	0.00612561	0.0924943	0.0171246	0.0829536	0.0246991	0.0506555	0.0149548	0				HexNAc(4)Hex(4)Fuc(1)NeuAc(1)	0.0129777	0.0139574	0.0143495	0.0107306	0.0951452	0.0713397	0.0924943	0.0829536	0.0506555	0			Az-MPO	Sp-MPO	Ge-MPO	Se/Pl-MPO	PMN-nMPO	Dg-MPO
HexNAc(4)Hex(4)Fuc(2)	0.00366604	0.00461471	0.00922475	0.00654086	0.00957975	0.0145088	0.00563188	0.00745311	0	0	0	0	0	0	0	0	0	0	0				HexNAc(4)Hex(4)Fuc(2)	0.00366604	0.00922475	0.00957975	0.00563188	0	0	0	0	0	0		Az-MPO		0.969668	0.969328	0.968409	0.987947	0.985186
HexNAc(4)Hex(5)Fuc(1)NeuAc(1)	0	0	0	0	0	0	0	0	0.00729229	0.00167432	0.00411733	0.000735371	0.00371274	0.000885522	0.00514708	0.00148818	0.0025576	0.00217694	0				HexNAc(4)Hex(5)Fuc(1)NeuAc(1)	0	0	0	0	0.00729229	0.00411733	0.00371274	0.00514708	0.0025576	0		Sp-MPO			0.968913	0.942742	0.98752	0.959352
																																			Ge-MPO				0.987806	0.965967	0.977945
																								1	1	1	1	1	1	1	1	1	1		Se/Pl-MPO					0.942659	0.970962
	1		1		1		1		1		1		1		1		1		1																PMN-nMPO						0.976705
																																			Dg-MPO
Asn729
	Relative abundance (%)																							Relative abundance (%)
N729: DFVNCSTLPALNLASWR	PM-MPO		MM-MPO		BN-MPO		SN-MPO		PMN-nMPO		Az-MPO		Sp-MPO		Ge-MPO		Se-/Pl-MPO		Dg-MPO				Asn729	PM-MPO	MM-MPO	BN-MPO	SN-MPO	PMN-nMPO	Az-MPO	Sp-MPO	Ge-MPO	Se-/Pl-MPO	Dg-MPO
Glycan	Mean	SD	Mean	SD	Mean	SD	Mean	SD	Mean	SD	Mean	SD	Mean	SD	Mean	SD	Mean	SD	Mean				None	0.623401	0.487415	0.465779	0.413456	0.44326	0.394265	0.438054	0.354092	0.304981	0.430853
None	0.623401	0.0554636	0.487415	0.133565	0.465779	0.062473	0.413456	0.079076	0.44326	0.0376814	0.394265	0.0846018	0.438054	0.0131401	0.354092	0.109812	0.304981	0.0675007	0.430853				HexNAc(1)	0.103618	0.0958203	0.129299	0.227222	0.217972	0.269928	0.182303	0.193868	0.235021	0.277448
HexNAc(1)	0.103618	0.0322822	0.0958203	0.0280074	0.129299	0.0247525	0.227222	0.0256931	0.217972	0.0176264	0.269928	0.0267806	0.182303	0.0319587	0.193868	0.0162782	0.235021	0.000866899	0.277448				HexNAc(1)Fuc(1)	0.0765277	0.114467	0.119923	0.11113	0.0926443	0.0982283	0.155878	0.126899	0.139938	0.0933751
HexNAc(1)Fuc(1)	0.0765277	0.0172785	0.114467	0.0393203	0.119923	0.038779	0.11113	0.0222273	0.0926443	0.00617711	0.0982283	0.0550958	0.155878	0.0559662	0.126899	0.0471614	0.139938	0.0379168	0.0933751				HexNAc(2)	0.0017985	0.00529228	0.0057565	0.00705382	0.00868839	0.00104385	0.00210161	0.000951569	0.00976978	0
HexNAc(2)	0.0017985	0.000971738	0.00529228	0.00219602	0.0057565	0.00418102	0.00705382	0.00571344	0.00868839	0.00359331	0.00104385	0.000726481	0.00210161	0.000481166	0.000951569	0.000200772	0.00976978	0.0154872	0				HexNAc(2)Fuc(1)	0.0106134	0.0184954	0.0188853	0.0202055	0.00701606	0.00780646	0.0057394	0.00754904	0.00756157	0
HexNAc(2)Fuc(1)	0.0106134	0.00299624	0.0184954	0.00632208	0.0188853	0.00674962	0.0202055	0.00636276	0.00701606	0.000632876	0.00780646	0.00210207	0.0057394	0.00170859	0.00754904	0.00316449	0.00756157	0.00677557	0				HexNAc(2)Hex(1)	0.00529591	0.0119206	0.0128759	0.0152989	0.0120622	0.0110413	0.0224878	0.0104236	0.00854803	0
HexNAc(2)Hex(1)	0.00529591	0.00362986	0.0119206	0.00673943	0.0128759	0.00521341	0.0152989	0.00609042	0.0120622	0.000483807	0.0110413	0.00370768	0.0224878	0.00711653	0.0104236	0.0074411	0.00854803	0.00747996	0				HexNAc(2)Hex(1)Fuc(1)	0.00733919	0.0176218	0.018864	0.01787	0.0171177	0.026615	0.0189158	0.0262962	0.0267572	0
HexNAc(2)Hex(1)Fuc(1)	0.00733919	0.00509016	0.0176218	0.00910413	0.018864	0.00862174	0.01787	0.00860604	0.0171177	0.0012014	0.026615	0.00681422	0.0189158	0.00599055	0.0262962	0.0107021	0.0267572	0.0135524	0				HexNAc(2)Hex(2)	0.0338847	0.0709178	0.0695179	0.0710789	0.0513168	0.0529832	0.0435956	0.056345	0.0582562	0
HexNAc(2)Hex(2)	0.0338847	0.00918247	0.0709178	0.0146855	0.0695179	0.0212285	0.0710789	0.0244311	0.0513168	0.0118492	0.0529832	0.00889609	0.0435956	0.0172572	0.056345	0.0130348	0.0582562	0.00687278	0				HexNAc(2)Hex(2)Fuc(1)	0.107363	0.150923	0.135362	0.10129	0.120925	0.129331	0.121983	0.201115	0.191908	0.198324
HexNAc(2)Hex(2)Fuc(1)	0.107363	0.0180925	0.150923	0.0646879	0.135362	0.0129532	0.10129	0.0226128	0.120925	0.03547	0.129331	0.0325613	0.121983	0.0278599	0.201115	0.0624011	0.191908	0.0271698	0.198324				HexNAc(2)Hex(3)	0.0035056	0.0068609	0.00497008	0.00355892	0.00140646	0.00138469	0.0014354	0.00475406	0.00182606	0
HexNAc(2)Hex(3)	0.0035056	0.000770024	0.0068609	0.00183491	0.00497008	0.00139797	0.00355892	0.0032729	0.00140646	0.00018084	0.00138469	0.000268812	0.0014354	0.00087645	0.00475406	0.00619211	0.00182606	0.00316284	0				HexNAc(2)Hex(3)Fuc(1)	0.0151014	0.00719698	0.00802074	0.00275806	0.00770904	0.00149203	0.00268937	0.00980467	0.00576128	0
HexNAc(2)Hex(3)Fuc(1)	0.0151014	0.00665188	0.00719698	0.00560819	0.00802074	0.00339439	0.00275806	0.0038561	0.00770904	0.00145158	0.00149203	0.000731686	0.00268937	0.00161421	0.00980467	0.0025643	0.00576128	0.00549065	0				HexNAc(2)Hex(4)	0.00204667	0.00473993	0.00640392	0.00607706	0.00578998	0.00130096	0.00289278	0.00587003	0.00842457	0
HexNAc(2)Hex(4)	0.00204667	0.00151946	0.00473993	0.00114312	0.00640392	0.00129631	0.00607706	0.00380234	0.00578998	0.00171595	0.00130096	0.000913158	0.00289278	0.000995298	0.00587003	0.00341101	0.00842457	0.00637218	0				HexNAc(2)Hex(4)Fuc(1)	0.00158737	0.00240203	0.000981213	0.000429878	0.00128291	0	0	0	0	0
HexNAc(2)Hex(4)Fuc(1)	0.00158737	0.000321546	0.00240203	0.00213069	0.000981213	0.00114615	0.000429878	0.00049823	0.00128291	0.000275402	0	0	0	0	0	0	0	0	0				HexNAc(2)Hex(5)	0.00082172	0.00268021	0.00150076	0.000960598	0.00489631	0	0	0	0	0
HexNAc(2)Hex(5)	0.00082172	0.000809489	0.00268021	0.000995039	0.00150076	0.000752221	0.000960598	0.000927251	0.00489631	0.00131302	0	0	0	0	0	0	0	0	0				HexNAc(2)Hex(5)Fuc(1)	0.00175094	0.000212185	0.00029022	0	0.000963239	0	0	0	0	0
HexNAc(2)Hex(5)Fuc(1)	0.00175094	0.0014103	0.000212185	0.000245908	0.00029022	0.00058044	0	0	0.000963239	0.000270189	0	0	0	0	0	0	0	0	0				HexNAc(2)Hex(6)	0.00160336	0.00118936	0.00066326	0.000415797	0.00231768	0	0	0	0	0
HexNAc(2)Hex(6)	0.00160336	0.00108709	0.00118936	0.0013747	0.00066326	0.000819849	0.000415797	0.000831595	0.00231768	0.000615346	0	0	0	0	0	0	0	0	0				HexNAc(2)Hex(8)	0.00157301	0	0	0	0	0	0	0	0	0
HexNAc(2)Hex(8)	0.00157301	0.00128251	0	0	0	0	0	0	0	0	0	0	0	0	0	0	0	0	0				HexNAc(3)Hex(3)Fuc(1)	0.000857863	0	0	0	0	0	0	0	0	0
HexNAc(3)Hex(3)Fuc(1)	0.000857863	0.000414923	0	0	0	0	0	0	0	0	0	0	0	0	0	0	0	0	0				HexNAc(3)Hex(4)Fuc(1)NeuAc(1)	0.0013105	0.00184529	0.000907417	0.000559599	0.0046318	0.00457979	0.00192444	0.00203135	0.0012463	0
HexNAc(3)Hex(4)Fuc(1)NeuAc(1)	0.0013105	0.000976634	0.00184529	0.000768898	0.000907417	0.000686458	0.000559599	0.000439311	0.0046318	0.0022844	0.00457979	0.00608611	0.00192444	0.000761117	0.00203135	0.00148623	0.0012463	0.00215865	0				HexNAc(3)Hex(6)Fuc(1)NeuAc(1)	0	0	0	0	0	0	0	0	0	0
HexNAc(3)Hex(6)Fuc(1)NeuAc(1)	0	0	0	0	0	0	0	0	0	0	0	0	0	0	0	0	0	0.00376126	0				HexNAc(4)Hex(5)Fuc(1)NeuAc(2)	0	0	0	0	0	0	0	0	0	0
HexNAc(4)Hex(5)Fuc(1)NeuAc(2)	0	0	0	0	0	0	0	0	0	0	0	0	0	0	0	0	0	0	0				HexNAc(6)Hex(6)	0	0	0	0.000634655	0	0	0	0	0	0
HexNAc(6)Hex(6)	0	0	0	0	0	0	0.000634655	0.000758797	0	0	0	0	0	0	0	0	0	0	0
																								1	1	1	1	1	1	1	1	1	1
	1		1		1		1		1		1		1		1		1		1
[truncated: 26 more columns]

## Sheet: Table S7
Supplementary Table S7
Relative activity of MPO in crudely fractionated granules from neutrophils obtained from Donor a and b measured by activity assay 1-2
Supplementary Table S7A
Activity assay 1: Chlorination activity (activity data was adjusted for the different MPO protein levels identified in the studied granules, see Figure 4Aiii)
	STANDARD CURVE
	HOCl concentration (μM)		0	5	10	20	40	60	80
	Absorbance (650 nm)		0.0305	0.05	0.0715	0.09	0.133	0.1555	0.187
	Absorbance after blank correction (650 nm)		0	0.0195	0.041	0.0595	0.1025	0.125	0.1565
																Normalised for different MPO levels across granules					Normalised for different MPO levels across granules
			Absorbance (650 nm)				Absorbance (650 nm) after blank correction				HOCl produced in 20 min (uM)					HOCl produced in 20 min (uM)					HOCl Production Rate (uM/min)					Relative HOCl Production Rate
		Total protein (2 ug)	R1	R2	R3	Mean	R1	R2	R3	Mean	R1	R2	R3	Mean	SD	R1	R2	R3	Mean	SD	R1	R2	R3	Mean	SD	R1	R2	R3	Mean	SD
	Az	Donor a - Az	0.046	0.055	0.047	0.0493333	0.0155	0.0245	0.0165	0.0188333	7.38095	11.6667	7.85714	8.96825	2.34899	8.90344	14.0732	9.47786	10.8182	2.83352	0.445172	0.703659	0.473893	0.540908	0.141676	0.823009	1.30088	0.876106	1	0.261923
		Donor b - Az	0.081	0.079	0.08	0.08	0.0505	0.0485	0.0495	0.0495	24.0476	23.0952	23.5714	23.5714	0.47619	29.008	27.8592	28.4336	28.4336	0.574416	1.4504	1.39296	1.42168	1.42168	0.0287208	1.0202	0.979798	1	1	0.020202
	Sp/Ge	Donor a - Sp/Ge	0.042	0.038	0.039	0.0396667	0.0115	0.0075	0.0085	0.00916667	5.47619	3.57143	4.04762	4.36508	0.99127	68.8829	44.9236	50.9134	54.9067	12.4688	3.44414	2.24618	2.54567	2.74533	0.62344	6.36734	4.15261	4.70629	5.07542	1.15258
		Donor b - Sp/Ge	0.113	0.112	0.112	0.112333	0.0825	0.0815	0.0815	0.0818333	39.2857	38.8095	38.8095	38.9683	0.274929	494.16	488.17	488.17	490.167	3.45822	24.708	24.4085	24.4085	24.5083	0.172911	17.3795	17.1688	17.1688	17.239	0.121625
	Se/Pl	Donor a - Se/Pl	0.04	0.038	0.039	0.039	0.0095	0.0075	0.0085	0.0085	4.52381	3.57143	4.04762	4.04762	0.47619	376.984	297.619	337.302	337.302	39.6825	18.8492	14.881	16.8651	16.8651	1.98413	34.8473	27.5111	31.1792	31.1792	3.66814
		Donor b - Se/Pl	0.078	0.08	0.09	0.0826667	0.0475	0.0495	0.0595	0.0521667	22.619	23.5714	28.3333	24.8413	3.06148	1884.92	1964.29	2361.11	2070.11	255.123	94.246	98.2143	118.056	103.505	12.7562	66.2921	69.0833	83.0396	72.805	8.9726
Supplementary Table S7B
Activity assay 2: TMB oxidation activity (activity data was adjusted for the different MPO protein levels identified in the studied granules, see Figure 4Aiii)
													Normalised for different MPO levels across granules					Normalised for different MPO levels across granules
			Absorbance (450 nm)					Absorbance (450 nm) after blank correction					Relative oxidation activity					Relative oxidation activity
		Total protein (2 ug)	R1	R2	R3	Mean	SD	R1	R2	R3	Mean	SD	R1	R2	R3	Mean	SD	R1	R2	R3	Mean	SD
	Az	Donor a - Az	0.199	0.214	0.192	0.201667	0.0112398	0.164	0.179	0.157	0.166667	0.0112398	0.197829	0.215923	0.189385	0.201045	0.0135583	0.984	1.074	0.942	1	0.0674389
		Donor b - Az	0.19	0.195	0.172	0.185667	0.0120968	0.155	0.16	0.137	0.150667	0.0120968	0.186972	0.193004	0.165259	0.181745	0.0145921	1.02876	1.06195	0.909292	1	0.0802887
	Sp/Ge	Donor a - Sp/Ge	0.064	0.063	0.06	0.0623333	0.00208167	0.029	0.028	0.025	0.0273333	0.00208167	0.36478	0.352201	0.314465	0.343816	0.0261845	1.81442	1.75185	1.56415	1.71014	0.130242
		Donor b - Sp/Ge	0.432	0.26	0.228	0.306667	0.109715	0.397	0.225	0.193	0.271667	0.109715	4.99371	2.83019	2.42767	3.41719	1.38006	27.4765	15.5723	13.3576	18.8021	7.59338
	Se/Pl	Donor a - Se/Pl	0.047	0.047	0.047	0.047	8.49837e-18	0.012	0.012	0.012	0.012	0	1	1	1	1	0	4.974	4.974	4.974	4.974	0
		Donor b - Se/Pl	0.149	0.156	0.137	0.147333	0.00960902	0.114	0.121	0.102	0.112333	0.00960902	9.5	10.0833	8.5	9.36111	0.800752	52.271	55.4806	46.7688	51.5068	4.40591

## Sheet: Table S8
Supplementary Table S8
Relative MPO activity as determined by the relative Tyr chlorination level of granule peptides (normalised to relative MPO amount, see also Figure 4Aiv)
									Peptide intensity																Weighted peptide intensity for valency of modification (see left)
									Az				Sp				Ge				Se/Pl				Az				Sp				Ge				Se/Pl
									Donor c	Donor d	Donor e	Donor f	Donor c	Donor d	Donor e	Donor f	Donor c	Donor d	Donor e	Donor f	Donor d	Donor e	Donor f		Donor c	Donor d	Donor e	Donor f	Donor c	Donor d	Donor e	Donor f	Donor c	Donor d	Donor e	Donor f	Donor d	Donor e	Donor f
Peptide sequence	Modification	Multiplier for valency	Mass (Da)	Mass fractional part	Protein group	UniProtKB ID	Gene name	Protein name	Intensity	Intensity	Intensity	Intensity	Intensity	Intensity	Intensity	Intensity	Intensity	Intensity	Intensity	Intensity	Intensity	Intensity	Intensity		Intensity	Intensity	Intensity	Intensity	Intensity	Intensity	Intensity	Intensity	Intensity	Intensity	Intensity	Intensity	Intensity	Intensity	Intensity
DQIQDVEGRYMQGLK	Di-chlorination (Y)	2	1848.8	0.799838	1286	Q9Y608	LRRFIP2	Leucine-rich repeat flightless-interacting protein 2	34080000	0	47603000	0	1192600000	0	0	1428300000	1760100000	1284300000	0	94154000	14993000	320290000	73439000		68160000	0	95206000	0	2385200000	0	0	2856600000	3520200000	2568600000	0	188308000	29986000	640580000	146878000
LLFPPTYKFDR	Di-chlorination (Y)	2	1465.69	0.692778	1141	Q9BT40	INPP5K	Inositol polyphosphate 5-phosphatase K	0	0	0	0	102980000	53525000	125530000	330050000	4520300	17250000	0	317160	0	0	0		0	0	0	0	205960000	107050000	251060000	660100000	9040600	34500000	0	634320	0	0	0
TVLMDHYEPSYIKK	Mono-oxidation (M); Mono-chlorination (Y)	1	1773.83	0.82886	966	Q6UXM1	LRIG3	Leucine-rich repeats and immunoglobulin-like domains protein 3	0	0	0	0	1005700000	190370000	651720000	278560000	0	821520000	0	0	0	0	0		0	0	0	0	1005700000	190370000	651720000	278560000	0	821520000	0	0	0	0	0
MHAAYIR	Mono-oxidation (M); Mono-chlorination (Y)	1	911.396	0.39646	117	O75306	NDUFS2	NADH dehydrogenase [ubiquinone] iron-sulfur protein 2, mitochondrial	2314900	5279600	13967000	8415800	391990000	0	170660000	104570000	51307000	208840000	42070000	1225100	0	5316100	3777800		2314900	5279600	13967000	8415800	391990000	0	170660000	104570000	51307000	208840000	42070000	1225100	0	5316100	3777800
IQSIYLERFPIFK	Di-chlorination (Y)	2	1722.87	0.866719	1284	Q9Y5J1	UTP18	U3 small nucleolar RNA-associated protein 18 homolog	0	0	0	0	95194000	49652000	72063000	69643000	64392000	74984000	77102000	1685000	0	19375000	3920700		0	0	0	0	190388000	99304000	144126000	139286000	128784000	149968000	154204000	3370000	0	38750000	7841400
IQSLMLKSLTYPER	Mono-oxidation (M); Mono-chlorination (Y)	1	1728.88	0.876145	968	Q6XZB0	LIPI	Lipase member I	0	0	0	0	15510000	8284400	118870000	58598000	81358000	153080000	96859000	0	0	11172000	2539700		0	0	0	0	15510000	8284400	118870000	58598000	81358000	153080000	96859000	0	0	11172000	2539700
VSTGNYEYRLILR	Di-chlorination (Y)	2	1652.78	0.784446	1204	Q9NRD5	PICK1	PRKCA-binding protein	0	2475300	0	0	125840000	123690000	88206000	55659000	2254900	78911000	21884000	0	0	2519800	0		0	4950600	0	0	251680000	247380000	176412000	111318000	4509800	157822000	43768000	0	0	5039600	0
TLRRAMYSR	Di-chlorination (Y)	2	1222.56	0.556301	107	O60706	ABCC9	ATP-binding cassette sub-family C member 9	41308000	88876000	375630000	96731000	36033000	7778300	29430000	20487000	27159000	144060000	6796700	303130	0	2445100	5620200		82616000	177752000	751260000	193462000	72066000	15556600	58860000	40974000	54318000	288120000	13593400	606260	0	4890200	11240400
YNRDTLDNDIMLIK	Mono-oxidation (M); Di-chlorination (Y)	2	1808.79	0.79369	565	P35030	PRSS3	Trypsin-3	0	0	0	0	0	0	0	4869200	0	0	0	0	0	0	0		0	0	0	0	0	0	0	9738400	0	0	0	0	0	0	0
MIFYQKSAK	Mono-oxidation (M); Di-chlorination (Y)	1	1165.55	0.548269	1107	Q96JM3	CHAMP1	Chromosome alignment-maintaining phosphoprotein 1	0	0	4622000	0	0	22367000	0	0	0	0	13400000	206300	0	3624000	0		0	0	4622000	0	0	22367000	0	0	0	0	13400000	206300	0	3624000	0
VVQYLAELLK	Di-chlorination (Y)	2	1244.63	0.633866	1052	Q8TEV9	SMCR8	Smith-Magenis syndrome chromosomal region candidate gene 8 protein	147150000	163790000	0	230330000	26615000	0	0	0	0	0	0	0	0	0	0		294300000	327580000	0	460660000	53230000	0	0	0	0	0	0	0	0	0	0
LDSVNKDLNSQLEYLR	Di-chlorination (Y)	2	1975.92	0.917311	9	A6NHR9	SMCHD1	Structural maintenance of chromosomes flexible hinge domain-containing protein 1	0	0	0	0	18244000	0	0	0	0	0	0	396830	0	0	0		0	0	0	0	36488000	0	0	0	0	0	0	793660	0	0	0
YLATLTVR	Di-chlorination (Y)	2	1005.48	0.481722	593	P40189	IL6ST	Interleukin-6 receptor subunit beta	15242000	11395000	13779000	27687000	0	0	0	0	1827200	15694000	0	0	74645	1025300	0		30484000	22790000	27558000	55374000	0	0	0	0	3654400	31388000	0	0	149290	2050600	0
YKNLMVSR	Di-chlorination (Y)	2	1079.48	0.475591	943	Q5THJ4	VPS13D	Vacuolar protein sorting-associated protein 13D	0	0	0	0	0	0	0	0	0	10955000	16316000	273480	0	0	0		0	0	0	0	0	0	0	0	0	21910000	32632000	546960	0	0	0
EHMFYGEPRK	Mono-oxidation (M); Mono-chlorination (Y)	1	1343.56	0.560959	617	P43362	MAGEA9	Melanoma-associated antigen 9	4089400	5144000	26834000	17960000	0	0	0	0	0	0	0	0	0	0	0		4089400	5144000	26834000	17960000	0	0	0	0	0	0	0	0	0	0	0
PLRPDSLIIYR	Di-chlorination (Y)	2	1411.71	0.714576	921	Q1W6H9	FAM110C	Protein FAM110C	0	0	0	0	0	0	0	0	0	0	0	0	0	0	0		0	0	0	0	0	0	0	0	0	0	0	0	0	0	0
MLIDFSYLLSK	Mono-oxidation (M); Di-chlorination (Y)	2	1414.64	0.637631	147	O95251	KAT7	Histone acetyltransferase KAT7	0	0	0	0	0	0	0	0	0	0	0	0	0	0	0		0	0	0	0	0	0	0	0	0	0	0	0	0	0	0
LPQGVVYGVVRR	Di-chlorination (Y)	2	1411.73	0.725809	327	P0CAP1	MYZAP	Myocardial zonula adherens protein	0	0	0	0	0	0	0	0	0	0	0	0	0	0	0		0	0	0	0	0	0	0	0	0	0	0	0	0	0	0
SNFPVVLSEYLIPIVVR	Di-chlorination (Y)	2	2014.05	0.0461402	1226	Q9P1A2	PPP4R1L	Putative serine/threonine-protein phosphatase 4 regulatory subunit 1-like	0	0	0	0	0	0	0	0	0	0	0	0	0	0	0		0	0	0	0	0	0	0	0	0	0	0	0	0	0	0
GDYLKELFR	Di-chlorination (Y)	2	1209.54	0.535214	109	O60942	RNGTT	mRNA-capping enzyme;Polynucleotide 5'-triphosphatase;mRNA guanylyltransferase	0	0	0	0	0	0	0	0	0	0	0	0	0	0	0		0	0	0	0	0	0	0	0	0	0	0	0	0	0	0
QRLLYQQAR	Di-chlorination (Y)	2	1244.59	0.594795	463	P21817	RYR1	Ryanodine receptor 1	0	0	0	0	0	0	0	0	0	0	0	0	0	0	0		0	0	0	0	0	0	0	0	0	0	0	0	0	0	0
MKLDWVNVTFSFVKYR	Di-chlorination (Y)	2	2102	0.998144	1048	Q8TD57	DNAH3	Dynein heavy chain 3, axonemal	236560000	162410000	23442000	156000000	0	0	0	0	0	0	0	0	0	0	0		473120000	324820000	46884000	312000000	0	0	0	0	0	0	0	0	0	0	0
REMDGYR	Di-chlorination (Y)	2	995.345	0.345305	1219	Q9NYU2;Q9NYU1	UGGT1;UGGT2	UDP-glucose:glycoprotein glucosyltransferase 1;UDP-glucose:glycoprotein glucosyltransferase 2	0	0	0	0	111040000	179540000	105080000	179960000	82836000	88679000	59128000	0	0	12891000	0		0	0	0	0	222080000	359080000	210160000	359920000	165672000	177358000	118256000	0	0	25782000	0
																								Sum	955084300	868316200	966331000	1047871800	4830292000	1049392000	1781868000	4619664400	4018843800	4613106000	514782400	195690600	30135290	737204500	172277300
																								All peptides	743528000000	1269790000000	2602810000000	2213950000000	3443720000000	2490730000000	3363250000000	3225790000000	1754130000000	4207580000000	2636610000000	130490000000	56084677321	1099780000000	1064630000000
																								MPO	178730000000	286700000000	221430000000	211260000000	17445000000	31134000000	24182000000	24843000000	14706000000	20735000000	15991000000	23668000000	3252100000	3676700000	2745200000
																								Normalised by all peptides	0.00128453	0.000683827	0.000371265	0.000473304	0.00140264	0.000421319	0.000529805	0.0014321	0.00229108	0.00109638	0.000195244	0.00149966	0.000537318	0.00067032	0.000161819
																								Normalised by all peptides and MPO	7.18699e-15	2.38516e-15	1.67667e-15	2.24039e-15	8.04034e-14	1.35324e-14	2.19091e-14	5.76461e-14	1.55792e-13	5.28758e-14	1.22096e-14	6.33623e-14	1.65222e-13	1.82316e-13	5.89461e-14
																										Az	Sp	Ge	Se/Pl								Ttest Se/Pl vs Az	0.00473475
																									Mean	3.3723e-15	4.33728e-14	7.10599e-14	1.35495e-13								Ttest Se/Pl vs Sp	0.0280452
																									SD	2.56142e-15	3.1231e-14	6.06432e-14	6.68415e-14								Ttest Se/Pl vs Ge	0.119719
																									Normalised
																										Az	Sp	Ge	Se/Pl
																									Mean	1	12.8615	21.0716	40.1786
																									SD	0.759548	9.26105	17.9827	19.8207

## Sheet: Table S9
Supplementary Table S9
The relative enzyme activity of Endo H-treated and untreated nMPO was measured using three independent activity assays (activity assay 1-3) without (A-C) and with (D-F) human serum-derived ceruloplasmin. Equimolar nMPO and Endo H (and ceruloplasmin in Panel D-F) were used across all compared samples and samples were subjected to identical incubation conditions.
^Data from Endo H and Cp only controls were subtracted from Endo H-and Cp-treated nMPO data to enable comparison to untreated nMPO.
Supplementary Table S9A																					Supplementary Table S9B													Supplementary Table S9C
Activity assay 1: Chlorination activity																					Activity assay 2: TMB oxidation assay													Activity assay 3: OPD oxidation assay
																						Absorbance (450 nm)					Absorbance (450 nm) after blank correction							Absorbance (492 nm)						Absorbance (492 nm) after blank correction
																						R1	R2	R3	Mean	SD	R1	R2	R3	Mean	SD				R1	R2	R3	Mean	SD	R1	R2	R3	Mean	SD
	STANDARD CURVE																				nMPO	0.1	0.121	0.098	0.106333	0.012741	0.0645	0.0855	0.0625	0.0708333	0.012741			nMPO	0.121	0.126	0.124	0.123667	0.00251661	0.0895	0.0945	0.0925	0.0921667	0.00251661
	HOCl concentration (μM)	0	5	10	20	40	60	80
	Absorbance (650 nm)	0.0295	0.0455	0.0715	0.087	0.1305	0.152	0.188													nMPO + Endo H	0.552	0.397	0.38	0.443	0.0947787	0.5165	0.3615	0.3445	0.4075	0.0947787			nMPO + Endo H	0.342	0.347	0.35	0.346333	0.00404145	0.3105	0.3155	0.3185	0.314833	0.00404145
	Absorbance after blank correction (650 nm)	0	0.016	0.042	0.0575	0.101	0.1225	0.1585
																					Endo H only	0.035	0.034	0.036	0.035	0.001	-0.0005	-0.0015	0.0005	-0.0005	0.001			Endo H only	0.035	0.036	0.035	0.0353333	0.00057735	0.0035	0.0045	0.0035	0.00383333	0.00057735
																					nMPO + Endo H^						0.517	0.363	0.344	0.408	0.0948736			nMPO + Endo H^						0.307	0.311	0.315	0.311	0.004
																					Blank	0.037	0.034		0.0355									Blank	0.031	0.032		0.0315
																					Summary of activity assay 2 data													Summary of activity assay 3
																						Mean	SD												Mean	SD
																					nMPO	0.0708333	0.012741											nMPO	0.0921667	0.00251661
																					nMPO + Endo H	0.4075	0.0947787											nMPO + Endo H	0.314833	0.00404145
																					Endo H only	-0.0005	0.001											Endo H only	0.00383333	0.00057735
																					nMPO + Endo H^	0.408	0.0937787		T-test (p value, nMPO vs nMPO + Endo H^)				0.00182625					nMPO + Endo H^	0.311	0.004		T-test (p value, nMPO vs nMPO + Endo H^)				7.24239e-08
																									Fold activity gain (nMPO vs nMPO + Endo H^)				5.76									Fold activity gain (nMPO vs nMPO + Endo H^)				3.37432
		Absorbance (650 nm)			Absorbance (650 nm) after blank correction					HOCl produced in 20 min (uM)					HOCl production rate (uM/min)
		R1	R2	R3	Mean	R1	R2	R3	Mean	R1	R2	R3	Mean	SD	R1	R2	R3	Mean	SD
	nMPO	0.062	0.064	0.067	0.0643333	0.0325	0.0345	0.0375	0.0348333	15.4762	16.4286	17.8571	16.5873	1.19839	0.77381	0.821429	0.892857	0.829365	0.0599193
	nMPO + Endo H	0.161	0.168	0.171	0.166667	0.1315	0.1385	0.1415	0.137167	62.619	65.9524	67.381	65.3175	2.44362	3.13095	3.29762	3.36905	3.26587	0.122181
	Endo H only	0.036	0.032	0.037	0.035	0.0065	0.0025	0.0075	0.0055	3.09524	1.19048	3.57143	2.61905	1.25988	0.154762	0.0595238	0.178571	0.130952	0.0629941
	nMPO + Endo H^														2.97619	3.2381	3.19048	3.13492	0.139511
	Summary of activity assay 1 data
		HOCl production rate (uM/min)
		Mean	SD
	nMPO	0.829365	0.0599193
	nMPO + Endo H	3.26587	0.122181
	Endo H only	0.130952	0.0629941
	nMPO + Endo H^	3.13492	0.139511		T-test (p value, nMPO vs nMPO + Endo H^)				6.20987e-06
					Fold activity gain (nMPO vs nMPO + Endo H^)				3.7799
Supplementary Table S9D																					Supplementary Table S9E													Supplementary Table S9F
Activity assay 1: Chlorination activity performed with ceruloplasmin (Cp)																					Activity assay 2: TMB oxidation assay performed with ceruloplasmin (Cp)													Activity assay 3: OPD oxidation assay performed with ceruloplasmin (Cp)
																						Absorbance (450 nm)					Absorbance (450 nm) after blank correction							Absorbance (492 nm)						Absorbance (492 nm) after blank correction
																						R1	R2	R3	Mean	SD	R1	R2	R3	Mean	SD				R1	R2	R3	Mean	SD	R1	R2	R3	Mean	SD
	STANDARD CURVE																				nMPO	0.1	0.121	0.098	0.106333	0.012741	0.0645	0.0855	0.0625	0.0708333	0.012741			nMPO	0.121	0.126	0.124	0.123667	0.00251661	0.0895	0.0945	0.0925	0.0921667	0.00251661
	HOCl concentration (μM)	0	5	10	20	40	60	80													nMPO + Cp	0.158	0.163	0.16	0.160333	0.00251661	0.122	0.127	0.124	0.124333	0.00251661			nMPO + Cp	0.119	0.118	0.21	0.149	0.0528299	0.088	0.087	0.179	0.118	0.0528299
	Absorbance (650 nm)	0.0295	0.0455	0.0715	0.087	0.1305	0.152	0.188													nMPO + Endo H	0.552	0.397	0.38	0.443	0.0947787	0.5165	0.3615	0.3445	0.4075	0.0947787			nMPO + Endo H	0.342	0.347	0.35	0.346333	0.00404145	0.3105	0.3155	0.3185	0.314833	0.00404145
	Absorbance after blank correction (650 nm)	0	0.016	0.042	0.0575	0.101	0.1225	0.1585													nMPO + Endo H + Cp	0.436	0.433	0.421	0.43	0.00793725	0.4	0.397	0.385	0.394	0.00793725			nMPO + Endo H + Cp	0.311	0.309	0.305	0.308333	0.00305505	0.28	0.278	0.274	0.277333	0.00305505
																					Endo H only	0.035	0.034	0.036	0.035	0.001	-0.0005	-0.0015	0.0005	-0.0005	0.001			Endo H only	0.035	0.036	0.035	0.0353333	0.00057735	0.0035	0.0045	0.0035	0.00383333	0.00057735
																					Cp only	0.045	0.042	0.039	0.042	0.003	0.009	0.006	0.003	0.006	0.003			Cp only	0.041	0.035	0.037	0.0376667	0.00305505	0.01	0.004	0.006	0.00666667	0.00305505
																					nMPO + Endo H^						0.517	0.363	0.344	0.408	0.0948736			nMPO + Endo H^						0.307	0.311	0.315	0.311	0.004
																					nMPO + Cp^						0.113	0.121	0.121	0.118333	0.0046188			nMPO + Cp^						0.078	0.083	0.173	0.111333	0.0534634
																					nMPO + Endo H + Cp^						0.3915	0.3925	0.3815	0.3885	0.00608276			nMPO + Endo H + Cp^						0.2665	0.2695	0.2645	0.266833	0.00251661
																					Blank	0.037	0.034		0.0355									Blank	0.031	0.032		0.0315
																					Summary of activity assay 2 data													Summary of activity assay 3
																						Mean	SD												Mean	SD
																					nMPO	0.0708333	0.012741											nMPO	0.0921667	0.00251661
																					nMPO + Cp	0.124333	0.00251661											nMPO + Cp	0.118	0.0528299
																					nMPO + Endo H	0.4075	0.0947787											nMPO + Endo H	0.314833	0.00404145
																					nMPO + Endo H + Cp	0.394	0.00793725		T-test (p value, nMPO vs nMPO + Cp^)					0.0037192				nMPO + Endo H + Cp	0.277333	0.00305505		T-test (p value, nMPO vs nMPO + Cp^)					0.56868
																					Endo H only	-0.0005	0.001		Fold activity gain (nMPO vs nMPO + Cp^)					1.67059				Endo H only	0.00383333	0.00057735		Fold activity gain (nMPO vs nMPO + Cp^)					1.20796
																					Cp only	0.006	0.003											Cp only	0.00666667	0.00305505
																					nMPO + Endo H^	0.408	0.0937787											nMPO + Endo H^	0.311	0.004
																					nMPO + Cp^	0.118333	0.0046188		T-test (p value, nMPO + Endo H^ vs nMPO + Endo H + Cp^)					0.740329				nMPO + Cp^	0.111333	0.0534634		T-test (p value, nMPO + Endo H^ vs nMPO + Endo H + Cp^)					8.52056e-05
																					nMPO + Endo H + Cp^	0.3885	0.00608276		Fold activity gain (nMPO + Endo H^ vs nMPO + Endo H + Cp^)					0.064863				nMPO + Endo H + Cp^	0.266833	0.00251661		Fold activity gain (nMPO + Endo H^ vs nMPO + Endo H + Cp^)					0.629153
		Absorbance (650 nm)			Absorbance (650 nm) after blank correction					HOCl produced in 20 min (uM)					HOCl production rate (uM/min)
		R1	R2	R3	Mean	R1	R2	R3	Mean	R1	R2	R3	Mean	SD	R1	R2	R3	Mean	SD
	nMPO	0.062	0.064	0.067	0.0643333	0.0325	0.0345	0.0375	0.0348333	15.4762	16.4286	17.8571	16.5873	1.19839	0.77381	0.821429	0.892857	0.829365	0.0599193
	nMPO + Cp	0.057	0.063	0.059	0.0596667	0.0275	0.0335	0.0295	0.0301667	13.0952	15.9524	14.0476	14.3651	1.45479	0.654762	0.797619	0.702381	0.718254	0.0727393
	nMPO + Endo H	0.161	0.168	0.171	0.166667	0.1315	0.1385	0.1415	0.137167	62.619	65.9524	67.381	65.3175	2.44362	3.13095	3.29762	3.36905	3.26587	0.122181
	nMPO + Endo H + Cp	0.124	0.127	0.123	0.124667	0.0945	0.0975	0.0935	0.0951667	45	46.4286	44.5238	45.3175	0.99127	2.25	2.32143	2.22619	2.26587	0.0495635
	Endo H only	0.036	0.032	0.037	0.035	0.0065	0.0025	0.0075	0.0055	3.09524	1.19048	3.57143	2.61905	1.25988	0.154762	0.0595238	0.178571	0.130952	0.0629941
	Cp only	0.031	0.034	0.033	0.0326667	0.0015	0.0045	0.0035	0.00316667	0.714286	2.14286	1.66667	1.50794	0.727393	0.0357143	0.107143	0.0833333	0.0753968	0.0363696
	nMPO + Endo H^														2.97619	3.2381	3.19048	3.13492	0.139511
	nMPO + Cp^														0.619048	0.690476	0.619048	0.642857	0.0412393
	nMPO + Endo H + Cp^														2.05952	2.15476	1.96429	2.05952	0.0952381
	Summary of activity assay 1 data
		HOCl Production Rate (uM/min)
		Mean	SD
	nMPO	0.829365	0.0599193
	nMPO + Cp	0.718254	0.0727393
	nMPO + Endo H	3.26587	0.122181
	nMPO + Endo H + Cp	2.26587	0.0495635
	Endo H only	0.130952	0.0629941
	Cp only	0.0753968	0.0363696
	nMPO + Endo H^	3.13492	0.139511		T-test (p value, nMPO vs nMPO + Cp^)				0.0113245
	nMPO + Cp^	0.642857	0.0412393		Fold activity gain (nMPO vs nMPO + Cp^)				0.77512
	nMPO + Endo H + Cp^	2.05952	0.0952381
					T-test (p value, nMPO + Endo H^ vs nMPO + Endo H + Cp^)				0.000384506
					Fold activity gain (nMPO + Endo H^ vs nMPO + Endo H + Cp^)				0.656962

## Sheet: Table S10
Supplementary Table S10
Molecular dynamics (MD) simulation of MPO glycoforms
Supplementary Table S10A
Overview of the MPO glycoforms subjected to MD simulation
The modelling was informed by the biochemical characterisation of nMPO (Figure 1 and Supplementary Table S2) and the granule-separated MPO (Figure 3, Supplementary Table S6 and Supplementary Figure S5). Generally, the most abundant N-glycan identified at each site was used to generate diferent MPO glycoforms subjected to MD simulation. *The glycosylation of Asn355 and Asn391 formed a particular f…
MD nomenclature	WT	P1	P2	P3
Mimic	nMPO (elongated M6-glycans at Asn355 and Asn391)	Endo H-treated nMPO (hyper-truncated Asn355-/Asn391-glycophenotype)	Asn355-/Asn391-glycophenotype actually enriched in Se/Pl-MPO	Semitrucated glycans positioned at Asn355 and Asn391 to test the intermediate glycophenotype relative to WT and P1-P2
Asn323	M2F	M2F*	M2F*	M2F*
Asn355	M6	GlcNAc	None	M2
Asn391	M6	GlcNAc	GlcNAc	M3
Asn483	M3F	M3F	M3F	M3F
Asn729	None	None	None	None
Supplementary Table S10B
Details of the N-glycan structures used for MD simulation of MPO
Glycan identifier (see Figure 1)	GLYCAM short-hand nomenclature	Glycan structure
M6	M6GN2	DManpα1-6[DManpα1-3]DManpα1-6[DManpα1-2DManpα1-3]DManpα1-4DGlcpNAcβ1-4DGlcpNAcβ1-
M3F	M3F1GN2	DManpα1-6[DManpα1-3]DManpα1-4DGlcpNAcβ1-4[LFucpα1-6]DGlcpNAcβ1-)
M2Fa	M2F1GN2	DManpα1-6DManpα1-4DGlcpNAcβ1-4[LFucpα1-6]DGlcpNAcβ1-
M3	M3GN2	DManpα1-6[DManpα1-3]DManpα1-4DGlcpNAcβ1-4DGlcpNAcβ1-)
M2	M2GN2	DManpα1-6DManpα1-4DGlcpNAcβ1-4DGlcpNAcβ1-
GlcNAc1	GN1	DGlcpNAcβ1

[truncated: 3 more sheets: Table S11, Table S12, Table S13]
